# Supplementary material for: Characterization of microRNAs expression profiles in human dental-derived pluripotent stem cells
Source: PLoS One. 2017 May 18;12(5):e0177832. doi: 10.1371/journal.pone.0177832 (PMC5436827; doi:10.1371/journal.pone.0177832)
Supplement: S1 Table — (XLSX) [file pone.0177832.s001.xlsx]

## Sheet: miranda
mirbase21	matuacc	mirnaname	geneid	genesymbol	mirsvrscore	alignment details
hsa-miR-17-3p	MIMAT0000071	hsa-miR-17*	6638	SNRPN	-0.11	http://www.microrna.org/microrna/getMrna.do?gene=6638&matureName=hsa-miR-17*&organism=9606
hsa-miR-17-3p	MIMAT0000071	hsa-miR-17*	57711	ZNF529	-0.3	http://www.microrna.org/microrna/getMrna.do?gene=57711&matureName=hsa-miR-17*&organism=9606
hsa-miR-17-3p	MIMAT0000071	hsa-miR-17*	131873	COL6A6	-0.12	http://www.microrna.org/microrna/getMrna.do?gene=131873&matureName=hsa-miR-17*&organism=9606
hsa-miR-17-3p	MIMAT0000071	hsa-miR-17*	254263	CNIH2	-0.21	http://www.microrna.org/microrna/getMrna.do?gene=254263&matureName=hsa-miR-17*&organism=9606
hsa-miR-17-3p	MIMAT0000071	hsa-miR-17*	4602	MYB	-1.27	http://www.microrna.org/microrna/getMrna.do?gene=4602&matureName=hsa-miR-17*&organism=9606
hsa-miR-17-3p	MIMAT0000071	hsa-miR-17*	22903	BTBD3	-0.49	http://www.microrna.org/microrna/getMrna.do?gene=22903&matureName=hsa-miR-17*&organism=9606
hsa-miR-17-3p	MIMAT0000071	hsa-miR-17*	6817	SULT1A1	-0.74	http://www.microrna.org/microrna/getMrna.do?gene=6817&matureName=hsa-miR-17*&organism=9606
hsa-miR-17-3p	MIMAT0000071	hsa-miR-17*	1756	DMD	-0.17	http://www.microrna.org/microrna/getMrna.do?gene=1756&matureName=hsa-miR-17*&organism=9606
hsa-miR-17-3p	MIMAT0000071	hsa-miR-17*	3091	HIF1A	-0.19	http://www.microrna.org/microrna/getMrna.do?gene=3091&matureName=hsa-miR-17*&organism=9606
hsa-miR-17-3p	MIMAT0000071	hsa-miR-17*	221395	GPR116	-0.65	http://www.microrna.org/microrna/getMrna.do?gene=221395&matureName=hsa-miR-17*&organism=9606
hsa-miR-17-3p	MIMAT0000071	hsa-miR-17*	6293	VPS52	-0.17	http://www.microrna.org/microrna/getMrna.do?gene=6293&matureName=hsa-miR-17*&organism=9606
hsa-miR-17-3p	MIMAT0000071	hsa-miR-17*	6815	STYX	-0.28	http://www.microrna.org/microrna/getMrna.do?gene=6815&matureName=hsa-miR-17*&organism=9606
hsa-miR-17-3p	MIMAT0000071	hsa-miR-17*	892	CCNC	-0.18	http://www.microrna.org/microrna/getMrna.do?gene=892&matureName=hsa-miR-17*&organism=9606
hsa-miR-17-3p	MIMAT0000071	hsa-miR-17*	80746	TSEN2	-0.45	http://www.microrna.org/microrna/getMrna.do?gene=80746&matureName=hsa-miR-17*&organism=9606
hsa-miR-17-3p	MIMAT0000071	hsa-miR-17*	56919	DHX33	-0.17	http://www.microrna.org/microrna/getMrna.do?gene=56919&matureName=hsa-miR-17*&organism=9606
hsa-miR-17-3p	MIMAT0000071	hsa-miR-17*	23613	ZMYND8	-0.22	http://www.microrna.org/microrna/getMrna.do?gene=23613&matureName=hsa-miR-17*&organism=9606
hsa-miR-17-3p	MIMAT0000071	hsa-miR-17*	8856	NR1I2	-0.29	http://www.microrna.org/microrna/getMrna.do?gene=8856&matureName=hsa-miR-17*&organism=9606
hsa-miR-17-3p	MIMAT0000071	hsa-miR-17*	84502	JPH4	-0.73	http://www.microrna.org/microrna/getMrna.do?gene=84502&matureName=hsa-miR-17*&organism=9606
hsa-miR-17-3p	MIMAT0000071	hsa-miR-17*	6429	SFRS4	-0.14	http://www.microrna.org/microrna/getMrna.do?gene=6429&matureName=hsa-miR-17*&organism=9606
hsa-miR-17-3p	MIMAT0000071	hsa-miR-17*	7090	TLE3	-0.21	http://www.microrna.org/microrna/getMrna.do?gene=7090&matureName=hsa-miR-17*&organism=9606
hsa-miR-17-3p	MIMAT0000071	hsa-miR-17*	23279	NUP160	-0.14	http://www.microrna.org/microrna/getMrna.do?gene=23279&matureName=hsa-miR-17*&organism=9606
hsa-miR-17-3p	MIMAT0000071	hsa-miR-17*	1982	EIF4G2	-0.1	http://www.microrna.org/microrna/getMrna.do?gene=1982&matureName=hsa-miR-17*&organism=9606
hsa-miR-17-3p	MIMAT0000071	hsa-miR-17*	127687	C1orf122	-0.38	http://www.microrna.org/microrna/getMrna.do?gene=127687&matureName=hsa-miR-17*&organism=9606
hsa-miR-17-3p	MIMAT0000071	hsa-miR-17*	11011	TLK2	-0.18	http://www.microrna.org/microrna/getMrna.do?gene=11011&matureName=hsa-miR-17*&organism=9606
hsa-miR-17-3p	MIMAT0000071	hsa-miR-17*	7534	YWHAZ	-0.86	http://www.microrna.org/microrna/getMrna.do?gene=7534&matureName=hsa-miR-17*&organism=9606
hsa-miR-17-3p	MIMAT0000071	hsa-miR-17*	23670	TMEM2	-0.45	http://www.microrna.org/microrna/getMrna.do?gene=23670&matureName=hsa-miR-17*&organism=9606
hsa-miR-17-3p	MIMAT0000071	hsa-miR-17*	10107	TRIM10	-0.27	http://www.microrna.org/microrna/getMrna.do?gene=10107&matureName=hsa-miR-17*&organism=9606
hsa-miR-17-3p	MIMAT0000071	hsa-miR-17*	22990	PCNX	-0.2	http://www.microrna.org/microrna/getMrna.do?gene=22990&matureName=hsa-miR-17*&organism=9606
hsa-miR-17-3p	MIMAT0000071	hsa-miR-17*	25984	KRT23	-0.49	http://www.microrna.org/microrna/getMrna.do?gene=25984&matureName=hsa-miR-17*&organism=9606
hsa-miR-17-3p	MIMAT0000071	hsa-miR-17*	783	CACNB2	-0.52	http://www.microrna.org/microrna/getMrna.do?gene=783&matureName=hsa-miR-17*&organism=9606
hsa-miR-17-3p	MIMAT0000071	hsa-miR-17*	783	CACNB2	-0.12	http://www.microrna.org/microrna/getMrna.do?gene=783&matureName=hsa-miR-17*&organism=9606
hsa-miR-17-3p	MIMAT0000071	hsa-miR-17*	642280	ZNF876P	-0.86	http://www.microrna.org/microrna/getMrna.do?gene=642280&matureName=hsa-miR-17*&organism=9606
hsa-miR-17-3p	MIMAT0000071	hsa-miR-17*	9295	SFRS11	-1.11	http://www.microrna.org/microrna/getMrna.do?gene=9295&matureName=hsa-miR-17*&organism=9606
hsa-miR-17-3p	MIMAT0000071	hsa-miR-17*	5771	PTPN2	-0.43	http://www.microrna.org/microrna/getMrna.do?gene=5771&matureName=hsa-miR-17*&organism=9606
hsa-miR-17-3p	MIMAT0000071	hsa-miR-17*	2584	GALK1	-0.34	http://www.microrna.org/microrna/getMrna.do?gene=2584&matureName=hsa-miR-17*&organism=9606
hsa-miR-17-3p	MIMAT0000071	hsa-miR-17*	2584	GALK1	-0.35	http://www.microrna.org/microrna/getMrna.do?gene=2584&matureName=hsa-miR-17*&organism=9606
hsa-miR-17-3p	MIMAT0000071	hsa-miR-17*	55576	STAB2	-0.22	http://www.microrna.org/microrna/getMrna.do?gene=55576&matureName=hsa-miR-17*&organism=9606
hsa-miR-17-3p	MIMAT0000071	hsa-miR-17*	5210	PFKFB4	-0.11	http://www.microrna.org/microrna/getMrna.do?gene=5210&matureName=hsa-miR-17*&organism=9606
hsa-miR-17-3p	MIMAT0000071	hsa-miR-17*	285755	PPIL6	-0.29	http://www.microrna.org/microrna/getMrna.do?gene=285755&matureName=hsa-miR-17*&organism=9606
hsa-miR-17-3p	MIMAT0000071	hsa-miR-17*	9414	TJP2	-0.37	http://www.microrna.org/microrna/getMrna.do?gene=9414&matureName=hsa-miR-17*&organism=9606
hsa-miR-17-3p	MIMAT0000071	hsa-miR-17*	50863	NTM	-0.25	http://www.microrna.org/microrna/getMrna.do?gene=50863&matureName=hsa-miR-17*&organism=9606
hsa-miR-17-3p	MIMAT0000071	hsa-miR-17*	3084	NRG1	-0.23	http://www.microrna.org/microrna/getMrna.do?gene=3084&matureName=hsa-miR-17*&organism=9606
hsa-miR-17-3p	MIMAT0000071	hsa-miR-17*	57620	STIM2	-0.11	http://www.microrna.org/microrna/getMrna.do?gene=57620&matureName=hsa-miR-17*&organism=9606
hsa-miR-17-3p	MIMAT0000071	hsa-miR-17*	65082	VPS33A	-1.21	http://www.microrna.org/microrna/getMrna.do?gene=65082&matureName=hsa-miR-17*&organism=9606
hsa-miR-17-3p	MIMAT0000071	hsa-miR-17*	121340	SP7	-0.36	http://www.microrna.org/microrna/getMrna.do?gene=121340&matureName=hsa-miR-17*&organism=9606
hsa-miR-17-3p	MIMAT0000071	hsa-miR-17*	128061	C1orf131	-0.1	http://www.microrna.org/microrna/getMrna.do?gene=128061&matureName=hsa-miR-17*&organism=9606
hsa-miR-17-3p	MIMAT0000071	hsa-miR-17*	5801	PTPRR	-0.29	http://www.microrna.org/microrna/getMrna.do?gene=5801&matureName=hsa-miR-17*&organism=9606
hsa-miR-17-3p	MIMAT0000071	hsa-miR-17*	7716	VEZF1	-1.25	http://www.microrna.org/microrna/getMrna.do?gene=7716&matureName=hsa-miR-17*&organism=9606
hsa-miR-17-3p	MIMAT0000071	hsa-miR-17*	7716	VEZF1	-0.55	http://www.microrna.org/microrna/getMrna.do?gene=7716&matureName=hsa-miR-17*&organism=9606
hsa-miR-17-3p	MIMAT0000071	hsa-miR-17*	51663	ZFR	-0.98	http://www.microrna.org/microrna/getMrna.do?gene=51663&matureName=hsa-miR-17*&organism=9606
hsa-miR-17-3p	MIMAT0000071	hsa-miR-17*	51663	ZFR	-0.1	http://www.microrna.org/microrna/getMrna.do?gene=51663&matureName=hsa-miR-17*&organism=9606
hsa-miR-17-3p	MIMAT0000071	hsa-miR-17*	146857	SLFN13	-0.24	http://www.microrna.org/microrna/getMrna.do?gene=146857&matureName=hsa-miR-17*&organism=9606
hsa-miR-17-3p	MIMAT0000071	hsa-miR-17*	793	CALB1	-0.45	http://www.microrna.org/microrna/getMrna.do?gene=793&matureName=hsa-miR-17*&organism=9606
hsa-miR-17-3p	MIMAT0000071	hsa-miR-17*	793	CALB1	-0.12	http://www.microrna.org/microrna/getMrna.do?gene=793&matureName=hsa-miR-17*&organism=9606
hsa-miR-17-3p	MIMAT0000071	hsa-miR-17*	11101	ATE1	-0.13	http://www.microrna.org/microrna/getMrna.do?gene=11101&matureName=hsa-miR-17*&organism=9606
hsa-miR-17-3p	MIMAT0000071	hsa-miR-17*	287	ANK2	-0.54	http://www.microrna.org/microrna/getMrna.do?gene=287&matureName=hsa-miR-17*&organism=9606
hsa-miR-17-3p	MIMAT0000071	hsa-miR-17*	79869	CPSF7	-0.27	http://www.microrna.org/microrna/getMrna.do?gene=79869&matureName=hsa-miR-17*&organism=9606
hsa-miR-17-3p	MIMAT0000071	hsa-miR-17*	51202	DDX47	-1.07	http://www.microrna.org/microrna/getMrna.do?gene=51202&matureName=hsa-miR-17*&organism=9606
hsa-miR-17-3p	MIMAT0000071	hsa-miR-17*	58158	NEUROD4	-0.59	http://www.microrna.org/microrna/getMrna.do?gene=58158&matureName=hsa-miR-17*&organism=9606
hsa-miR-17-3p	MIMAT0000071	hsa-miR-17*	23262	PPIP5K2	-0.43	http://www.microrna.org/microrna/getMrna.do?gene=23262&matureName=hsa-miR-17*&organism=9606
hsa-miR-17-3p	MIMAT0000071	hsa-miR-17*	8729	GBF1	-0.15	http://www.microrna.org/microrna/getMrna.do?gene=8729&matureName=hsa-miR-17*&organism=9606
hsa-miR-17-3p	MIMAT0000071	hsa-miR-17*	55861	DBNDD2	-0.44	http://www.microrna.org/microrna/getMrna.do?gene=55861&matureName=hsa-miR-17*&organism=9606
hsa-miR-17-3p	MIMAT0000071	hsa-miR-17*	79853	TM4SF20	-0.13	http://www.microrna.org/microrna/getMrna.do?gene=79853&matureName=hsa-miR-17*&organism=9606
hsa-miR-17-3p	MIMAT0000071	hsa-miR-17*	285527	FRYL	-0.29	http://www.microrna.org/microrna/getMrna.do?gene=285527&matureName=hsa-miR-17*&organism=9606
hsa-miR-17-3p	MIMAT0000071	hsa-miR-17*	54847	SIDT1	-0.49	http://www.microrna.org/microrna/getMrna.do?gene=54847&matureName=hsa-miR-17*&organism=9606
hsa-miR-17-3p	MIMAT0000071	hsa-miR-17*	5325	PLAGL1	-0.18	http://www.microrna.org/microrna/getMrna.do?gene=5325&matureName=hsa-miR-17*&organism=9606
hsa-miR-17-3p	MIMAT0000071	hsa-miR-17*	9054	NFS1	-0.79	http://www.microrna.org/microrna/getMrna.do?gene=9054&matureName=hsa-miR-17*&organism=9606
hsa-miR-17-3p	MIMAT0000071	hsa-miR-17*	2114	ETS2	-0.26	http://www.microrna.org/microrna/getMrna.do?gene=2114&matureName=hsa-miR-17*&organism=9606
hsa-miR-17-3p	MIMAT0000071	hsa-miR-17*	9043	SPAG9	-0.11	http://www.microrna.org/microrna/getMrna.do?gene=9043&matureName=hsa-miR-17*&organism=9606
hsa-miR-17-3p	MIMAT0000071	hsa-miR-17*	9043	SPAG9	-0.51	http://www.microrna.org/microrna/getMrna.do?gene=9043&matureName=hsa-miR-17*&organism=9606
hsa-miR-17-3p	MIMAT0000071	hsa-miR-17*	407738	FAM19A1	-0.89	http://www.microrna.org/microrna/getMrna.do?gene=407738&matureName=hsa-miR-17*&organism=9606
hsa-miR-17-3p	MIMAT0000071	hsa-miR-17*	4299	AFF1	-0.1	http://www.microrna.org/microrna/getMrna.do?gene=4299&matureName=hsa-miR-17*&organism=9606
hsa-miR-17-3p	MIMAT0000071	hsa-miR-17*	10295	BCKDK	-0.19	http://www.microrna.org/microrna/getMrna.do?gene=10295&matureName=hsa-miR-17*&organism=9606
hsa-miR-17-3p	MIMAT0000071	hsa-miR-17*	25832	NBPF14	-1.13	http://www.microrna.org/microrna/getMrna.do?gene=25832&matureName=hsa-miR-17*&organism=9606
hsa-miR-17-3p	MIMAT0000071	hsa-miR-17*	2256	FGF11	-0.86	http://www.microrna.org/microrna/getMrna.do?gene=2256&matureName=hsa-miR-17*&organism=9606
hsa-miR-17-3p	MIMAT0000071	hsa-miR-17*	51305	KCNK9	-0.11	http://www.microrna.org/microrna/getMrna.do?gene=51305&matureName=hsa-miR-17*&organism=9606
hsa-miR-17-3p	MIMAT0000071	hsa-miR-17*	50616	IL22	-0.44	http://www.microrna.org/microrna/getMrna.do?gene=50616&matureName=hsa-miR-17*&organism=9606
hsa-miR-17-3p	MIMAT0000071	hsa-miR-17*	643376	BTBD18	-0.56	http://www.microrna.org/microrna/getMrna.do?gene=643376&matureName=hsa-miR-17*&organism=9606
hsa-miR-17-3p	MIMAT0000071	hsa-miR-17*	643376	BTBD18	-0.54	http://www.microrna.org/microrna/getMrna.do?gene=643376&matureName=hsa-miR-17*&organism=9606
hsa-miR-17-3p	MIMAT0000071	hsa-miR-17*	256471	MFSD8	-0.42	http://www.microrna.org/microrna/getMrna.do?gene=256471&matureName=hsa-miR-17*&organism=9606
hsa-miR-17-3p	MIMAT0000071	hsa-miR-17*	256471	MFSD8	-0.57	http://www.microrna.org/microrna/getMrna.do?gene=256471&matureName=hsa-miR-17*&organism=9606
hsa-miR-17-3p	MIMAT0000071	hsa-miR-17*	54778	RNF111	-0.41	http://www.microrna.org/microrna/getMrna.do?gene=54778&matureName=hsa-miR-17*&organism=9606
hsa-miR-17-3p	MIMAT0000071	hsa-miR-17*	54778	RNF111	-0.62	http://www.microrna.org/microrna/getMrna.do?gene=54778&matureName=hsa-miR-17*&organism=9606
hsa-miR-17-3p	MIMAT0000071	hsa-miR-17*	54778	RNF111	-0.13	http://www.microrna.org/microrna/getMrna.do?gene=54778&matureName=hsa-miR-17*&organism=9606
hsa-miR-17-3p	MIMAT0000071	hsa-miR-17*	114788	CSMD3	-1.01	http://www.microrna.org/microrna/getMrna.do?gene=114788&matureName=hsa-miR-17*&organism=9606
hsa-miR-17-3p	MIMAT0000071	hsa-miR-17*	64067	NPAS3	-0.12	http://www.microrna.org/microrna/getMrna.do?gene=64067&matureName=hsa-miR-17*&organism=9606
hsa-miR-17-3p	MIMAT0000071	hsa-miR-17*	3620	IDO1	-0.86	http://www.microrna.org/microrna/getMrna.do?gene=3620&matureName=hsa-miR-17*&organism=9606
hsa-miR-17-3p	MIMAT0000071	hsa-miR-17*	80122	YSK4	-1.21	http://www.microrna.org/microrna/getMrna.do?gene=80122&matureName=hsa-miR-17*&organism=9606
hsa-miR-17-3p	MIMAT0000071	hsa-miR-17*	284992	CCDC150	-0.19	http://www.microrna.org/microrna/getMrna.do?gene=284992&matureName=hsa-miR-17*&organism=9606
hsa-miR-17-3p	MIMAT0000071	hsa-miR-17*	9324	HMGN3	-0.9	http://www.microrna.org/microrna/getMrna.do?gene=9324&matureName=hsa-miR-17*&organism=9606
hsa-miR-17-3p	MIMAT0000071	hsa-miR-17*	4552	MTRR	-0.54	http://www.microrna.org/microrna/getMrna.do?gene=4552&matureName=hsa-miR-17*&organism=9606
hsa-miR-17-3p	MIMAT0000071	hsa-miR-17*	4552	MTRR	-0.12	http://www.microrna.org/microrna/getMrna.do?gene=4552&matureName=hsa-miR-17*&organism=9606
hsa-miR-17-3p	MIMAT0000071	hsa-miR-17*	170487	C20orf134	-0.99	http://www.microrna.org/microrna/getMrna.do?gene=170487&matureName=hsa-miR-17*&organism=9606
hsa-miR-17-3p	MIMAT0000071	hsa-miR-17*	23266	LPHN2	-0.99	http://www.microrna.org/microrna/getMrna.do?gene=23266&matureName=hsa-miR-17*&organism=9606
hsa-miR-17-3p	MIMAT0000071	hsa-miR-17*	5555	PRH2	-0.28	http://www.microrna.org/microrna/getMrna.do?gene=5555&matureName=hsa-miR-17*&organism=9606
hsa-miR-17-3p	MIMAT0000071	hsa-miR-17*	100134822	LOC100134822	-0.19	http://www.microrna.org/microrna/getMrna.do?gene=100134822&matureName=hsa-miR-17*&organism=9606
hsa-miR-17-3p	MIMAT0000071	hsa-miR-17*	100134822	LOC100134822	-0.18	http://www.microrna.org/microrna/getMrna.do?gene=100134822&matureName=hsa-miR-17*&organism=9606
hsa-miR-17-3p	MIMAT0000071	hsa-miR-17*	100134822	LOC100134822	-0.1	http://www.microrna.org/microrna/getMrna.do?gene=100134822&matureName=hsa-miR-17*&organism=9606
hsa-miR-17-3p	MIMAT0000071	hsa-miR-17*	5596	MAPK4	-0.1	http://www.microrna.org/microrna/getMrna.do?gene=5596&matureName=hsa-miR-17*&organism=9606
hsa-miR-17-3p	MIMAT0000071	hsa-miR-17*	56261	GPCPD1	-0.29	http://www.microrna.org/microrna/getMrna.do?gene=56261&matureName=hsa-miR-17*&organism=9606
hsa-miR-17-3p	MIMAT0000071	hsa-miR-17*	56261	GPCPD1	-0.1	http://www.microrna.org/microrna/getMrna.do?gene=56261&matureName=hsa-miR-17*&organism=9606
hsa-miR-17-3p	MIMAT0000071	hsa-miR-17*	65117	RSRC2	-0.24	http://www.microrna.org/microrna/getMrna.do?gene=65117&matureName=hsa-miR-17*&organism=9606
hsa-miR-17-3p	MIMAT0000071	hsa-miR-17*	151556	GPR155	-0.14	http://www.microrna.org/microrna/getMrna.do?gene=151556&matureName=hsa-miR-17*&organism=9606
hsa-miR-17-3p	MIMAT0000071	hsa-miR-17*	254065	BRWD3	-0.92	http://www.microrna.org/microrna/getMrna.do?gene=254065&matureName=hsa-miR-17*&organism=9606
hsa-miR-17-3p	MIMAT0000071	hsa-miR-17*	84186	ZCCHC7	-0.13	http://www.microrna.org/microrna/getMrna.do?gene=84186&matureName=hsa-miR-17*&organism=9606
hsa-miR-17-3p	MIMAT0000071	hsa-miR-17*	25875	LETMD1	-0.43	http://www.microrna.org/microrna/getMrna.do?gene=25875&matureName=hsa-miR-17*&organism=9606
hsa-miR-17-3p	MIMAT0000071	hsa-miR-17*	6780	STAU1	-0.68	http://www.microrna.org/microrna/getMrna.do?gene=6780&matureName=hsa-miR-17*&organism=9606
hsa-miR-17-3p	MIMAT0000071	hsa-miR-17*	5555	PRH2	-0.49	http://www.microrna.org/microrna/getMrna.do?gene=5555&matureName=hsa-miR-17*&organism=9606
hsa-miR-17-3p	MIMAT0000071	hsa-miR-17*	4781	NFIB	-0.17	http://www.microrna.org/microrna/getMrna.do?gene=4781&matureName=hsa-miR-17*&organism=9606
hsa-miR-17-3p	MIMAT0000071	hsa-miR-17*	4781	NFIB	-0.16	http://www.microrna.org/microrna/getMrna.do?gene=4781&matureName=hsa-miR-17*&organism=9606
hsa-miR-17-3p	MIMAT0000071	hsa-miR-17*	10228	STX6	-0.18	http://www.microrna.org/microrna/getMrna.do?gene=10228&matureName=hsa-miR-17*&organism=9606
hsa-miR-17-3p	MIMAT0000071	hsa-miR-17*	6760	SS18	-0.16	http://www.microrna.org/microrna/getMrna.do?gene=6760&matureName=hsa-miR-17*&organism=9606
hsa-miR-17-3p	MIMAT0000071	hsa-miR-17*	2043	EPHA4	-0.34	http://www.microrna.org/microrna/getMrna.do?gene=2043&matureName=hsa-miR-17*&organism=9606
hsa-miR-17-3p	MIMAT0000071	hsa-miR-17*	10217	CTDSPL	-0.26	http://www.microrna.org/microrna/getMrna.do?gene=10217&matureName=hsa-miR-17*&organism=9606
hsa-miR-17-3p	MIMAT0000071	hsa-miR-17*	8451	CUL4A	-0.29	http://www.microrna.org/microrna/getMrna.do?gene=8451&matureName=hsa-miR-17*&organism=9606
hsa-miR-17-3p	MIMAT0000071	hsa-miR-17*	29899	GPSM2	-0.31	http://www.microrna.org/microrna/getMrna.do?gene=29899&matureName=hsa-miR-17*&organism=9606
hsa-miR-17-3p	MIMAT0000071	hsa-miR-17*	29899	GPSM2	-0.32	http://www.microrna.org/microrna/getMrna.do?gene=29899&matureName=hsa-miR-17*&organism=9606
hsa-miR-17-3p	MIMAT0000071	hsa-miR-17*	2047	EPHB1	-0.29	http://www.microrna.org/microrna/getMrna.do?gene=2047&matureName=hsa-miR-17*&organism=9606
hsa-miR-17-3p	MIMAT0000071	hsa-miR-17*	2047	EPHB1	-0.25	http://www.microrna.org/microrna/getMrna.do?gene=2047&matureName=hsa-miR-17*&organism=9606
hsa-miR-17-3p	MIMAT0000071	hsa-miR-17*	728841	NBPF8	-0.74	http://www.microrna.org/microrna/getMrna.do?gene=728841&matureName=hsa-miR-17*&organism=9606
hsa-miR-17-3p	MIMAT0000071	hsa-miR-17*	728841	NBPF8	-1.13	http://www.microrna.org/microrna/getMrna.do?gene=728841&matureName=hsa-miR-17*&organism=9606
hsa-miR-17-3p	MIMAT0000071	hsa-miR-17*	285834	HCG22	-0.14	http://www.microrna.org/microrna/getMrna.do?gene=285834&matureName=hsa-miR-17*&organism=9606
hsa-miR-17-3p	MIMAT0000071	hsa-miR-17*	1656	DDX6	-0.31	http://www.microrna.org/microrna/getMrna.do?gene=1656&matureName=hsa-miR-17*&organism=9606
hsa-miR-17-3p	MIMAT0000071	hsa-miR-17*	80862	NCRNA00171	-0.37	http://www.microrna.org/microrna/getMrna.do?gene=80862&matureName=hsa-miR-17*&organism=9606
hsa-miR-17-3p	MIMAT0000071	hsa-miR-17*	83416	FCRL5	-0.14	http://www.microrna.org/microrna/getMrna.do?gene=83416&matureName=hsa-miR-17*&organism=9606
hsa-miR-17-3p	MIMAT0000071	hsa-miR-17*	8648	NCOA1	-0.1	http://www.microrna.org/microrna/getMrna.do?gene=8648&matureName=hsa-miR-17*&organism=9606
hsa-miR-17-3p	MIMAT0000071	hsa-miR-17*	79839	CCDC102B	-0.15	http://www.microrna.org/microrna/getMrna.do?gene=79839&matureName=hsa-miR-17*&organism=9606
hsa-miR-17-3p	MIMAT0000071	hsa-miR-17*	56063	C1orf91	-0.19	http://www.microrna.org/microrna/getMrna.do?gene=56063&matureName=hsa-miR-17*&organism=9606
hsa-miR-17-3p	MIMAT0000071	hsa-miR-17*	56063	C1orf91	-0.19	http://www.microrna.org/microrna/getMrna.do?gene=56063&matureName=hsa-miR-17*&organism=9606
hsa-miR-17-3p	MIMAT0000071	hsa-miR-17*	995	CDC25C	-0.62	http://www.microrna.org/microrna/getMrna.do?gene=995&matureName=hsa-miR-17*&organism=9606
hsa-miR-17-3p	MIMAT0000071	hsa-miR-17*	728323	LOC728323	-0.42	http://www.microrna.org/microrna/getMrna.do?gene=728323&matureName=hsa-miR-17*&organism=9606
hsa-miR-17-3p	MIMAT0000071	hsa-miR-17*	728323	LOC728323	-0.64	http://www.microrna.org/microrna/getMrna.do?gene=728323&matureName=hsa-miR-17*&organism=9606
hsa-miR-17-3p	MIMAT0000071	hsa-miR-17*	3134	HLA-F	-0.18	http://www.microrna.org/microrna/getMrna.do?gene=3134&matureName=hsa-miR-17*&organism=9606
hsa-miR-17-3p	MIMAT0000071	hsa-miR-17*	3134	HLA-F	-0.46	http://www.microrna.org/microrna/getMrna.do?gene=3134&matureName=hsa-miR-17*&organism=9606
hsa-miR-17-3p	MIMAT0000071	hsa-miR-17*	3695	ITGB7	-0.13	http://www.microrna.org/microrna/getMrna.do?gene=3695&matureName=hsa-miR-17*&organism=9606
hsa-miR-17-3p	MIMAT0000071	hsa-miR-17*	200894	ARL13B	-0.14	http://www.microrna.org/microrna/getMrna.do?gene=200894&matureName=hsa-miR-17*&organism=9606
hsa-miR-17-3p	MIMAT0000071	hsa-miR-17*	377	ARF3	-0.51	http://www.microrna.org/microrna/getMrna.do?gene=377&matureName=hsa-miR-17*&organism=9606
hsa-miR-17-3p	MIMAT0000071	hsa-miR-17*	25	ABL1	-0.1	http://www.microrna.org/microrna/getMrna.do?gene=25&matureName=hsa-miR-17*&organism=9606
hsa-miR-17-3p	MIMAT0000071	hsa-miR-17*	9187	SLC24A1	-0.31	http://www.microrna.org/microrna/getMrna.do?gene=9187&matureName=hsa-miR-17*&organism=9606
hsa-miR-17-3p	MIMAT0000071	hsa-miR-17*	220988	HNRNPA3	-0.17	http://www.microrna.org/microrna/getMrna.do?gene=220988&matureName=hsa-miR-17*&organism=9606
hsa-miR-17-3p	MIMAT0000071	hsa-miR-17*	220988	HNRNPA3	-0.44	http://www.microrna.org/microrna/getMrna.do?gene=220988&matureName=hsa-miR-17*&organism=9606
hsa-miR-17-3p	MIMAT0000071	hsa-miR-17*	220988	HNRNPA3	-0.29	http://www.microrna.org/microrna/getMrna.do?gene=220988&matureName=hsa-miR-17*&organism=9606
hsa-miR-17-3p	MIMAT0000071	hsa-miR-17*	8997	KALRN	-0.94	http://www.microrna.org/microrna/getMrna.do?gene=8997&matureName=hsa-miR-17*&organism=9606
hsa-miR-17-3p	MIMAT0000071	hsa-miR-17*	8997	KALRN	-0.13	http://www.microrna.org/microrna/getMrna.do?gene=8997&matureName=hsa-miR-17*&organism=9606
hsa-miR-17-3p	MIMAT0000071	hsa-miR-17*	27236	ARFIP1	-0.35	http://www.microrna.org/microrna/getMrna.do?gene=27236&matureName=hsa-miR-17*&organism=9606
hsa-miR-17-3p	MIMAT0000071	hsa-miR-17*	9437	NCR1	-0.13	http://www.microrna.org/microrna/getMrna.do?gene=9437&matureName=hsa-miR-17*&organism=9606
hsa-miR-17-3p	MIMAT0000071	hsa-miR-17*	169792	GLIS3	-0.36	http://www.microrna.org/microrna/getMrna.do?gene=169792&matureName=hsa-miR-17*&organism=9606
hsa-miR-17-3p	MIMAT0000071	hsa-miR-17*	55568	GALNT10	-0.11	http://www.microrna.org/microrna/getMrna.do?gene=55568&matureName=hsa-miR-17*&organism=9606
hsa-miR-17-3p	MIMAT0000071	hsa-miR-17*	7391	USF1	-0.8	http://www.microrna.org/microrna/getMrna.do?gene=7391&matureName=hsa-miR-17*&organism=9606
hsa-miR-17-3p	MIMAT0000071	hsa-miR-17*	7391	USF1	-0.38	http://www.microrna.org/microrna/getMrna.do?gene=7391&matureName=hsa-miR-17*&organism=9606
hsa-miR-17-3p	MIMAT0000071	hsa-miR-17*	124540	MSI2	-0.1	http://www.microrna.org/microrna/getMrna.do?gene=124540&matureName=hsa-miR-17*&organism=9606
hsa-miR-17-3p	MIMAT0000071	hsa-miR-17*	284058	KIAA1267	-0.27	http://www.microrna.org/microrna/getMrna.do?gene=284058&matureName=hsa-miR-17*&organism=9606
hsa-miR-17-3p	MIMAT0000071	hsa-miR-17*	284058	KIAA1267	-0.12	http://www.microrna.org/microrna/getMrna.do?gene=284058&matureName=hsa-miR-17*&organism=9606
hsa-miR-17-3p	MIMAT0000071	hsa-miR-17*	55012	PPP2R3C	-1.12	http://www.microrna.org/microrna/getMrna.do?gene=55012&matureName=hsa-miR-17*&organism=9606
hsa-miR-17-3p	MIMAT0000071	hsa-miR-17*	26064	RAI14	-0.16	http://www.microrna.org/microrna/getMrna.do?gene=26064&matureName=hsa-miR-17*&organism=9606
hsa-miR-17-3p	MIMAT0000071	hsa-miR-17*	23529	CLCF1	-0.21	http://www.microrna.org/microrna/getMrna.do?gene=23529&matureName=hsa-miR-17*&organism=9606
hsa-miR-17-3p	MIMAT0000071	hsa-miR-17*	9641	IKBKE	-0.14	http://www.microrna.org/microrna/getMrna.do?gene=9641&matureName=hsa-miR-17*&organism=9606
hsa-miR-17-3p	MIMAT0000071	hsa-miR-17*	64858	DCLRE1B	-0.22	http://www.microrna.org/microrna/getMrna.do?gene=64858&matureName=hsa-miR-17*&organism=9606
hsa-miR-17-3p	MIMAT0000071	hsa-miR-17*	55799	CACNA2D3	-0.15	http://www.microrna.org/microrna/getMrna.do?gene=55799&matureName=hsa-miR-17*&organism=9606
hsa-miR-17-3p	MIMAT0000071	hsa-miR-17*	55799	CACNA2D3	-0.24	http://www.microrna.org/microrna/getMrna.do?gene=55799&matureName=hsa-miR-17*&organism=9606
hsa-miR-17-3p	MIMAT0000071	hsa-miR-17*	65056	GPBP1	-0.26	http://www.microrna.org/microrna/getMrna.do?gene=65056&matureName=hsa-miR-17*&organism=9606
hsa-miR-17-3p	MIMAT0000071	hsa-miR-17*	140733	MACROD2	-0.91	http://www.microrna.org/microrna/getMrna.do?gene=140733&matureName=hsa-miR-17*&organism=9606
hsa-miR-17-3p	MIMAT0000071	hsa-miR-17*	140733	MACROD2	-0.98	http://www.microrna.org/microrna/getMrna.do?gene=140733&matureName=hsa-miR-17*&organism=9606
hsa-miR-17-3p	MIMAT0000071	hsa-miR-17*	627	BDNF	-0.17	http://www.microrna.org/microrna/getMrna.do?gene=627&matureName=hsa-miR-17*&organism=9606
hsa-miR-17-3p	MIMAT0000071	hsa-miR-17*	121512	FGD4	-0.34	http://www.microrna.org/microrna/getMrna.do?gene=121512&matureName=hsa-miR-17*&organism=9606
hsa-miR-17-3p	MIMAT0000071	hsa-miR-17*	400720	ZNF772	-0.33	http://www.microrna.org/microrna/getMrna.do?gene=400720&matureName=hsa-miR-17*&organism=9606
hsa-miR-17-3p	MIMAT0000071	hsa-miR-17*	10487	CAP1	-0.13	http://www.microrna.org/microrna/getMrna.do?gene=10487&matureName=hsa-miR-17*&organism=9606
hsa-miR-17-3p	MIMAT0000071	hsa-miR-17*	283392	LOC283392	-0.6	http://www.microrna.org/microrna/getMrna.do?gene=283392&matureName=hsa-miR-17*&organism=9606
hsa-miR-17-3p	MIMAT0000071	hsa-miR-17*	55729	ATF7IP	-0.18	http://www.microrna.org/microrna/getMrna.do?gene=55729&matureName=hsa-miR-17*&organism=9606
hsa-miR-17-3p	MIMAT0000071	hsa-miR-17*	10648	SCGB1D1	-0.92	http://www.microrna.org/microrna/getMrna.do?gene=10648&matureName=hsa-miR-17*&organism=9606
hsa-miR-17-3p	MIMAT0000071	hsa-miR-17*	158038	LINGO2	-0.15	http://www.microrna.org/microrna/getMrna.do?gene=158038&matureName=hsa-miR-17*&organism=9606
hsa-miR-17-3p	MIMAT0000071	hsa-miR-17*	26130	GAPVD1	-1.12	http://www.microrna.org/microrna/getMrna.do?gene=26130&matureName=hsa-miR-17*&organism=9606
hsa-miR-17-3p	MIMAT0000071	hsa-miR-17*	26130	GAPVD1	-0.11	http://www.microrna.org/microrna/getMrna.do?gene=26130&matureName=hsa-miR-17*&organism=9606
hsa-miR-17-3p	MIMAT0000071	hsa-miR-17*	4515	MTCP1	-1.14	http://www.microrna.org/microrna/getMrna.do?gene=4515&matureName=hsa-miR-17*&organism=9606
hsa-miR-17-3p	MIMAT0000071	hsa-miR-17*	4515	MTCP1	-0.58	http://www.microrna.org/microrna/getMrna.do?gene=4515&matureName=hsa-miR-17*&organism=9606
hsa-miR-17-3p	MIMAT0000071	hsa-miR-17*	54790	TET2	-0.13	http://www.microrna.org/microrna/getMrna.do?gene=54790&matureName=hsa-miR-17*&organism=9606
hsa-miR-17-3p	MIMAT0000071	hsa-miR-17*	80254	CEP63	-0.47	http://www.microrna.org/microrna/getMrna.do?gene=80254&matureName=hsa-miR-17*&organism=9606
hsa-miR-17-3p	MIMAT0000071	hsa-miR-17*	4233	MET	-0.81	http://www.microrna.org/microrna/getMrna.do?gene=4233&matureName=hsa-miR-17*&organism=9606
hsa-miR-17-3p	MIMAT0000071	hsa-miR-17*	123355	LRRC28	-0.13	http://www.microrna.org/microrna/getMrna.do?gene=123355&matureName=hsa-miR-17*&organism=9606
hsa-miR-17-3p	MIMAT0000071	hsa-miR-17*	6304	SATB1	-0.17	http://www.microrna.org/microrna/getMrna.do?gene=6304&matureName=hsa-miR-17*&organism=9606
hsa-miR-17-3p	MIMAT0000071	hsa-miR-17*	4673	NAP1L1	-0.61	http://www.microrna.org/microrna/getMrna.do?gene=4673&matureName=hsa-miR-17*&organism=9606
hsa-miR-17-3p	MIMAT0000071	hsa-miR-17*	79602	ADIPOR2	-0.22	http://www.microrna.org/microrna/getMrna.do?gene=79602&matureName=hsa-miR-17*&organism=9606
hsa-miR-17-3p	MIMAT0000071	hsa-miR-17*	10059	DNM1L	-0.27	http://www.microrna.org/microrna/getMrna.do?gene=10059&matureName=hsa-miR-17*&organism=9606
hsa-miR-17-3p	MIMAT0000071	hsa-miR-17*	117283	IP6K3	-0.1	http://www.microrna.org/microrna/getMrna.do?gene=117283&matureName=hsa-miR-17*&organism=9606
hsa-miR-17-3p	MIMAT0000071	hsa-miR-17*	64324	NSD1	-0.42	http://www.microrna.org/microrna/getMrna.do?gene=64324&matureName=hsa-miR-17*&organism=9606
hsa-miR-17-3p	MIMAT0000071	hsa-miR-17*	84108	PCGF6	-0.42	http://www.microrna.org/microrna/getMrna.do?gene=84108&matureName=hsa-miR-17*&organism=9606
hsa-miR-17-3p	MIMAT0000071	hsa-miR-17*	9522	SCAMP1	-0.33	http://www.microrna.org/microrna/getMrna.do?gene=9522&matureName=hsa-miR-17*&organism=9606
hsa-miR-17-3p	MIMAT0000071	hsa-miR-17*	10825	NEU3	-0.55	http://www.microrna.org/microrna/getMrna.do?gene=10825&matureName=hsa-miR-17*&organism=9606
hsa-miR-17-3p	MIMAT0000071	hsa-miR-17*	85377	MICALL1	-0.21	http://www.microrna.org/microrna/getMrna.do?gene=85377&matureName=hsa-miR-17*&organism=9606
hsa-miR-17-3p	MIMAT0000071	hsa-miR-17*	642938	FAM196A	-0.17	http://www.microrna.org/microrna/getMrna.do?gene=642938&matureName=hsa-miR-17*&organism=9606
hsa-miR-17-3p	MIMAT0000071	hsa-miR-17*	5294	PIK3CG	-0.33	http://www.microrna.org/microrna/getMrna.do?gene=5294&matureName=hsa-miR-17*&organism=9606
hsa-miR-17-3p	MIMAT0000071	hsa-miR-17*	8500	PPFIA1	-0.19	http://www.microrna.org/microrna/getMrna.do?gene=8500&matureName=hsa-miR-17*&organism=9606
hsa-miR-17-3p	MIMAT0000071	hsa-miR-17*	285401	LOC285401	-0.58	http://www.microrna.org/microrna/getMrna.do?gene=285401&matureName=hsa-miR-17*&organism=9606
hsa-miR-17-3p	MIMAT0000071	hsa-miR-17*	285401	LOC285401	-0.29	http://www.microrna.org/microrna/getMrna.do?gene=285401&matureName=hsa-miR-17*&organism=9606
hsa-miR-17-3p	MIMAT0000071	hsa-miR-17*	127731	VWA5B1	-0.3	http://www.microrna.org/microrna/getMrna.do?gene=127731&matureName=hsa-miR-17*&organism=9606
hsa-miR-17-3p	MIMAT0000071	hsa-miR-17*	220	ALDH1A3	-0.48	http://www.microrna.org/microrna/getMrna.do?gene=220&matureName=hsa-miR-17*&organism=9606
hsa-miR-17-3p	MIMAT0000071	hsa-miR-17*	89	ACTN3	-0.38	http://www.microrna.org/microrna/getMrna.do?gene=89&matureName=hsa-miR-17*&organism=9606
hsa-miR-17-3p	MIMAT0000071	hsa-miR-17*	5156	PDGFRA	-0.48	http://www.microrna.org/microrna/getMrna.do?gene=5156&matureName=hsa-miR-17*&organism=9606
hsa-miR-17-3p	MIMAT0000071	hsa-miR-17*	9797	TATDN2	-0.25	http://www.microrna.org/microrna/getMrna.do?gene=9797&matureName=hsa-miR-17*&organism=9606
hsa-miR-17-3p	MIMAT0000071	hsa-miR-17*	10859	LILRB1	-0.1	http://www.microrna.org/microrna/getMrna.do?gene=10859&matureName=hsa-miR-17*&organism=9606
hsa-miR-17-3p	MIMAT0000071	hsa-miR-17*	22986	SORCS3	-0.3	http://www.microrna.org/microrna/getMrna.do?gene=22986&matureName=hsa-miR-17*&organism=9606
hsa-miR-17-3p	MIMAT0000071	hsa-miR-17*	56163	RNF17	-0.12	http://www.microrna.org/microrna/getMrna.do?gene=56163&matureName=hsa-miR-17*&organism=9606
hsa-miR-17-3p	MIMAT0000071	hsa-miR-17*	56163	RNF17	-0.21	http://www.microrna.org/microrna/getMrna.do?gene=56163&matureName=hsa-miR-17*&organism=9606
hsa-miR-17-3p	MIMAT0000071	hsa-miR-17*	56163	RNF17	-0.52	http://www.microrna.org/microrna/getMrna.do?gene=56163&matureName=hsa-miR-17*&organism=9606
hsa-miR-17-3p	MIMAT0000071	hsa-miR-17*	57055	DAZ2	-0.16	http://www.microrna.org/microrna/getMrna.do?gene=57055&matureName=hsa-miR-17*&organism=9606
hsa-miR-17-3p	MIMAT0000071	hsa-miR-17*	29855	UBN1	-0.31	http://www.microrna.org/microrna/getMrna.do?gene=29855&matureName=hsa-miR-17*&organism=9606
hsa-miR-17-3p	MIMAT0000071	hsa-miR-17*	284119	PTRF	-0.4	http://www.microrna.org/microrna/getMrna.do?gene=284119&matureName=hsa-miR-17*&organism=9606
hsa-miR-17-3p	MIMAT0000071	hsa-miR-17*	23213	SULF1	-1.02	http://www.microrna.org/microrna/getMrna.do?gene=23213&matureName=hsa-miR-17*&organism=9606
hsa-miR-17-3p	MIMAT0000071	hsa-miR-17*	2890	GRIA1	-0.29	http://www.microrna.org/microrna/getMrna.do?gene=2890&matureName=hsa-miR-17*&organism=9606
hsa-miR-17-3p	MIMAT0000071	hsa-miR-17*	201562	PTPLB	-0.21	http://www.microrna.org/microrna/getMrna.do?gene=201562&matureName=hsa-miR-17*&organism=9606
hsa-miR-17-3p	MIMAT0000071	hsa-miR-17*	1778	DYNC1H1	-0.19	http://www.microrna.org/microrna/getMrna.do?gene=1778&matureName=hsa-miR-17*&organism=9606
hsa-miR-17-3p	MIMAT0000071	hsa-miR-17*	55904	MLL5	-0.28	http://www.microrna.org/microrna/getMrna.do?gene=55904&matureName=hsa-miR-17*&organism=9606
hsa-miR-17-3p	MIMAT0000071	hsa-miR-17*	84280	BTBD10	-0.61	http://www.microrna.org/microrna/getMrna.do?gene=84280&matureName=hsa-miR-17*&organism=9606
hsa-miR-17-3p	MIMAT0000071	hsa-miR-17*	347734	SLC35B2	-1.04	http://www.microrna.org/microrna/getMrna.do?gene=347734&matureName=hsa-miR-17*&organism=9606
hsa-miR-17-3p	MIMAT0000071	hsa-miR-17*	51348	KLRF1	-0.12	http://www.microrna.org/microrna/getMrna.do?gene=51348&matureName=hsa-miR-17*&organism=9606
hsa-miR-17-3p	MIMAT0000071	hsa-miR-17*	81689	ISCA1	-0.36	http://www.microrna.org/microrna/getMrna.do?gene=81689&matureName=hsa-miR-17*&organism=9606
hsa-miR-17-3p	MIMAT0000071	hsa-miR-17*	7172	TPMT	-0.11	http://www.microrna.org/microrna/getMrna.do?gene=7172&matureName=hsa-miR-17*&organism=9606
hsa-miR-17-3p	MIMAT0000071	hsa-miR-17*	55917	CTTNBP2NL	-0.36	http://www.microrna.org/microrna/getMrna.do?gene=55917&matureName=hsa-miR-17*&organism=9606
hsa-miR-17-3p	MIMAT0000071	hsa-miR-17*	114793	FMNL2	-0.66	http://www.microrna.org/microrna/getMrna.do?gene=114793&matureName=hsa-miR-17*&organism=9606
hsa-miR-17-3p	MIMAT0000071	hsa-miR-17*	114793	FMNL2	-0.11	http://www.microrna.org/microrna/getMrna.do?gene=114793&matureName=hsa-miR-17*&organism=9606
hsa-miR-17-3p	MIMAT0000071	hsa-miR-17*	126669	SHE	-0.16	http://www.microrna.org/microrna/getMrna.do?gene=126669&matureName=hsa-miR-17*&organism=9606
hsa-miR-17-3p	MIMAT0000071	hsa-miR-17*	55676	SLC30A6	-0.33	http://www.microrna.org/microrna/getMrna.do?gene=55676&matureName=hsa-miR-17*&organism=9606
hsa-miR-17-3p	MIMAT0000071	hsa-miR-17*	58472	SQRDL	-0.48	http://www.microrna.org/microrna/getMrna.do?gene=58472&matureName=hsa-miR-17*&organism=9606
hsa-miR-17-3p	MIMAT0000071	hsa-miR-17*	3925	STMN1	-0.11	http://www.microrna.org/microrna/getMrna.do?gene=3925&matureName=hsa-miR-17*&organism=9606
hsa-miR-17-3p	MIMAT0000071	hsa-miR-17*	200916	RPL22L1	-0.49	http://www.microrna.org/microrna/getMrna.do?gene=200916&matureName=hsa-miR-17*&organism=9606
hsa-miR-17-3p	MIMAT0000071	hsa-miR-17*	25799	ZNF324	-0.13	http://www.microrna.org/microrna/getMrna.do?gene=25799&matureName=hsa-miR-17*&organism=9606
hsa-miR-17-3p	MIMAT0000071	hsa-miR-17*	5627	PROS1	-1.08	http://www.microrna.org/microrna/getMrna.do?gene=5627&matureName=hsa-miR-17*&organism=9606
hsa-miR-17-3p	MIMAT0000071	hsa-miR-17*	129642	MBOAT2	-0.58	http://www.microrna.org/microrna/getMrna.do?gene=129642&matureName=hsa-miR-17*&organism=9606
hsa-miR-17-3p	MIMAT0000071	hsa-miR-17*	9832	JAKMIP2	-0.21	http://www.microrna.org/microrna/getMrna.do?gene=9832&matureName=hsa-miR-17*&organism=9606
hsa-miR-17-3p	MIMAT0000071	hsa-miR-17*	5649	RELN	-0.54	http://www.microrna.org/microrna/getMrna.do?gene=5649&matureName=hsa-miR-17*&organism=9606
hsa-miR-17-3p	MIMAT0000071	hsa-miR-17*	55209	SETD5	-0.12	http://www.microrna.org/microrna/getMrna.do?gene=55209&matureName=hsa-miR-17*&organism=9606
hsa-miR-17-3p	MIMAT0000071	hsa-miR-17*	6895	TARBP2	-0.15	http://www.microrna.org/microrna/getMrna.do?gene=6895&matureName=hsa-miR-17*&organism=9606
hsa-miR-17-3p	MIMAT0000071	hsa-miR-17*	7639	ZNF85	-0.13	http://www.microrna.org/microrna/getMrna.do?gene=7639&matureName=hsa-miR-17*&organism=9606
hsa-miR-17-3p	MIMAT0000071	hsa-miR-17*	8767	RIPK2	-0.78	http://www.microrna.org/microrna/getMrna.do?gene=8767&matureName=hsa-miR-17*&organism=9606
hsa-miR-17-3p	MIMAT0000071	hsa-miR-17*	92737	DNER	-0.58	http://www.microrna.org/microrna/getMrna.do?gene=92737&matureName=hsa-miR-17*&organism=9606
hsa-miR-17-3p	MIMAT0000071	hsa-miR-17*	353322	ANKRD37	-0.84	http://www.microrna.org/microrna/getMrna.do?gene=353322&matureName=hsa-miR-17*&organism=9606
hsa-miR-17-3p	MIMAT0000071	hsa-miR-17*	154664	ABCA13	-0.9	http://www.microrna.org/microrna/getMrna.do?gene=154664&matureName=hsa-miR-17*&organism=9606
hsa-miR-17-3p	MIMAT0000071	hsa-miR-17*	91607	SLFN11	-1.04	http://www.microrna.org/microrna/getMrna.do?gene=91607&matureName=hsa-miR-17*&organism=9606
hsa-miR-17-3p	MIMAT0000071	hsa-miR-17*	55040	EPN3	-0.13	http://www.microrna.org/microrna/getMrna.do?gene=55040&matureName=hsa-miR-17*&organism=9606
hsa-miR-17-3p	MIMAT0000071	hsa-miR-17*	84677	DSCR8	-0.11	http://www.microrna.org/microrna/getMrna.do?gene=84677&matureName=hsa-miR-17*&organism=9606
hsa-miR-17-3p	MIMAT0000071	hsa-miR-17*	23351	KHNYN	-0.45	http://www.microrna.org/microrna/getMrna.do?gene=23351&matureName=hsa-miR-17*&organism=9606
hsa-miR-17-3p	MIMAT0000071	hsa-miR-17*	571	BACH1	-0.45	http://www.microrna.org/microrna/getMrna.do?gene=571&matureName=hsa-miR-17*&organism=9606
hsa-miR-17-3p	MIMAT0000071	hsa-miR-17*	571	BACH1	-0.17	http://www.microrna.org/microrna/getMrna.do?gene=571&matureName=hsa-miR-17*&organism=9606
hsa-miR-17-3p	MIMAT0000071	hsa-miR-17*	6138	RPL15	-0.1	http://www.microrna.org/microrna/getMrna.do?gene=6138&matureName=hsa-miR-17*&organism=9606
hsa-miR-17-3p	MIMAT0000071	hsa-miR-17*	5080	PAX6	-0.18	http://www.microrna.org/microrna/getMrna.do?gene=5080&matureName=hsa-miR-17*&organism=9606
hsa-miR-17-3p	MIMAT0000071	hsa-miR-17*	51292	GMPR2	-0.28	http://www.microrna.org/microrna/getMrna.do?gene=51292&matureName=hsa-miR-17*&organism=9606
hsa-miR-17-3p	MIMAT0000071	hsa-miR-17*	751867	SNHG3-RCC1	-0.26	http://www.microrna.org/microrna/getMrna.do?gene=751867&matureName=hsa-miR-17*&organism=9606
hsa-miR-17-3p	MIMAT0000071	hsa-miR-17*	79917	MAGIX	-0.11	http://www.microrna.org/microrna/getMrna.do?gene=79917&matureName=hsa-miR-17*&organism=9606
hsa-miR-17-3p	MIMAT0000071	hsa-miR-17*	55325	UFSP2	-0.32	http://www.microrna.org/microrna/getMrna.do?gene=55325&matureName=hsa-miR-17*&organism=9606
hsa-miR-17-3p	MIMAT0000071	hsa-miR-17*	25930	PTPN23	-0.28	http://www.microrna.org/microrna/getMrna.do?gene=25930&matureName=hsa-miR-17*&organism=9606
hsa-miR-17-3p	MIMAT0000071	hsa-miR-17*	64853	AIDA	-0.61	http://www.microrna.org/microrna/getMrna.do?gene=64853&matureName=hsa-miR-17*&organism=9606
hsa-miR-17-3p	MIMAT0000071	hsa-miR-17*	403341	ZBTB34	-0.44	http://www.microrna.org/microrna/getMrna.do?gene=403341&matureName=hsa-miR-17*&organism=9606
hsa-miR-17-3p	MIMAT0000071	hsa-miR-17*	403341	ZBTB34	-0.11	http://www.microrna.org/microrna/getMrna.do?gene=403341&matureName=hsa-miR-17*&organism=9606
hsa-miR-17-3p	MIMAT0000071	hsa-miR-17*	1124	CHN2	-0.38	http://www.microrna.org/microrna/getMrna.do?gene=1124&matureName=hsa-miR-17*&organism=9606
hsa-miR-17-3p	MIMAT0000071	hsa-miR-17*	283651	C15orf21	-0.65	http://www.microrna.org/microrna/getMrna.do?gene=283651&matureName=hsa-miR-17*&organism=9606
hsa-miR-17-3p	MIMAT0000071	hsa-miR-17*	93589	CACNA2D4	-0.1	http://www.microrna.org/microrna/getMrna.do?gene=93589&matureName=hsa-miR-17*&organism=9606
hsa-miR-17-3p	MIMAT0000071	hsa-miR-17*	93589	CACNA2D4	-0.6	http://www.microrna.org/microrna/getMrna.do?gene=93589&matureName=hsa-miR-17*&organism=9606
hsa-miR-17-3p	MIMAT0000071	hsa-miR-17*	60685	ZFAND3	-0.19	http://www.microrna.org/microrna/getMrna.do?gene=60685&matureName=hsa-miR-17*&organism=9606
hsa-miR-17-3p	MIMAT0000071	hsa-miR-17*	9179	AP4M1	-0.18	http://www.microrna.org/microrna/getMrna.do?gene=9179&matureName=hsa-miR-17*&organism=9606
hsa-miR-17-3p	MIMAT0000071	hsa-miR-17*	23126	POGZ	-1.11	http://www.microrna.org/microrna/getMrna.do?gene=23126&matureName=hsa-miR-17*&organism=9606
hsa-miR-17-3p	MIMAT0000071	hsa-miR-17*	57624	KIAA1486	-1.24	http://www.microrna.org/microrna/getMrna.do?gene=57624&matureName=hsa-miR-17*&organism=9606
hsa-miR-17-3p	MIMAT0000071	hsa-miR-17*	22854	NTNG1	-0.28	http://www.microrna.org/microrna/getMrna.do?gene=22854&matureName=hsa-miR-17*&organism=9606
hsa-miR-17-3p	MIMAT0000071	hsa-miR-17*	29058	C20orf30	-0.88	http://www.microrna.org/microrna/getMrna.do?gene=29058&matureName=hsa-miR-17*&organism=9606
hsa-miR-17-3p	MIMAT0000071	hsa-miR-17*	29058	C20orf30	-0.18	http://www.microrna.org/microrna/getMrna.do?gene=29058&matureName=hsa-miR-17*&organism=9606
hsa-miR-17-3p	MIMAT0000071	hsa-miR-17*	22899	ARHGEF15	-0.32	http://www.microrna.org/microrna/getMrna.do?gene=22899&matureName=hsa-miR-17*&organism=9606
hsa-miR-17-3p	MIMAT0000071	hsa-miR-17*	440888	FKSG73	-0.48	http://www.microrna.org/microrna/getMrna.do?gene=440888&matureName=hsa-miR-17*&organism=9606
hsa-miR-17-3p	MIMAT0000071	hsa-miR-17*	64816	CYP3A43	-0.54	http://www.microrna.org/microrna/getMrna.do?gene=64816&matureName=hsa-miR-17*&organism=9606
hsa-miR-17-3p	MIMAT0000071	hsa-miR-17*	4897	NRCAM	-0.7	http://www.microrna.org/microrna/getMrna.do?gene=4897&matureName=hsa-miR-17*&organism=9606
hsa-miR-17-3p	MIMAT0000071	hsa-miR-17*	125111	GJD3	-0.68	http://www.microrna.org/microrna/getMrna.do?gene=125111&matureName=hsa-miR-17*&organism=9606
hsa-miR-17-3p	MIMAT0000071	hsa-miR-17*	51133	KCTD3	-0.3	http://www.microrna.org/microrna/getMrna.do?gene=51133&matureName=hsa-miR-17*&organism=9606
hsa-miR-17-3p	MIMAT0000071	hsa-miR-17*	123283	TARSL2	-0.1	http://www.microrna.org/microrna/getMrna.do?gene=123283&matureName=hsa-miR-17*&organism=9606
hsa-miR-17-3p	MIMAT0000071	hsa-miR-17*	84216	TMEM117	-0.8	http://www.microrna.org/microrna/getMrna.do?gene=84216&matureName=hsa-miR-17*&organism=9606
hsa-miR-17-3p	MIMAT0000071	hsa-miR-17*	54097	FAM3B	-0.11	http://www.microrna.org/microrna/getMrna.do?gene=54097&matureName=hsa-miR-17*&organism=9606
hsa-miR-17-3p	MIMAT0000071	hsa-miR-17*	54097	FAM3B	-0.14	http://www.microrna.org/microrna/getMrna.do?gene=54097&matureName=hsa-miR-17*&organism=9606
hsa-miR-17-3p	MIMAT0000071	hsa-miR-17*	6547	SLC8A3	-0.26	http://www.microrna.org/microrna/getMrna.do?gene=6547&matureName=hsa-miR-17*&organism=9606
hsa-miR-17-3p	MIMAT0000071	hsa-miR-17*	285641	SLC36A3	-0.62	http://www.microrna.org/microrna/getMrna.do?gene=285641&matureName=hsa-miR-17*&organism=9606
hsa-miR-17-3p	MIMAT0000071	hsa-miR-17*	7468	WHSC1	-0.25	http://www.microrna.org/microrna/getMrna.do?gene=7468&matureName=hsa-miR-17*&organism=9606
hsa-miR-17-3p	MIMAT0000071	hsa-miR-17*	23560	GTPBP4	-0.2	http://www.microrna.org/microrna/getMrna.do?gene=23560&matureName=hsa-miR-17*&organism=9606
hsa-miR-17-3p	MIMAT0000071	hsa-miR-17*	79832	QSER1	-0.65	http://www.microrna.org/microrna/getMrna.do?gene=79832&matureName=hsa-miR-17*&organism=9606
hsa-miR-17-3p	MIMAT0000071	hsa-miR-17*	1394	CRHR1	-0.31	http://www.microrna.org/microrna/getMrna.do?gene=1394&matureName=hsa-miR-17*&organism=9606
hsa-miR-17-3p	MIMAT0000071	hsa-miR-17*	84078	KBTBD7	-0.12	http://www.microrna.org/microrna/getMrna.do?gene=84078&matureName=hsa-miR-17*&organism=9606
hsa-miR-17-3p	MIMAT0000071	hsa-miR-17*	84287	ZDHHC16	-0.6	http://www.microrna.org/microrna/getMrna.do?gene=84287&matureName=hsa-miR-17*&organism=9606
hsa-miR-17-3p	MIMAT0000071	hsa-miR-17*	84287	ZDHHC16	-0.64	http://www.microrna.org/microrna/getMrna.do?gene=84287&matureName=hsa-miR-17*&organism=9606
hsa-miR-17-3p	MIMAT0000071	hsa-miR-17*	84287	ZDHHC16	-0.26	http://www.microrna.org/microrna/getMrna.do?gene=84287&matureName=hsa-miR-17*&organism=9606
hsa-miR-17-3p	MIMAT0000071	hsa-miR-17*	284695	ZNF326	-0.11	http://www.microrna.org/microrna/getMrna.do?gene=284695&matureName=hsa-miR-17*&organism=9606
hsa-miR-17-3p	MIMAT0000071	hsa-miR-17*	11234	HPS5	-0.53	http://www.microrna.org/microrna/getMrna.do?gene=11234&matureName=hsa-miR-17*&organism=9606
hsa-miR-17-3p	MIMAT0000071	hsa-miR-17*	84193	SETD3	-0.12	http://www.microrna.org/microrna/getMrna.do?gene=84193&matureName=hsa-miR-17*&organism=9606
hsa-miR-17-3p	MIMAT0000071	hsa-miR-17*	148898	C1orf213	-0.12	http://www.microrna.org/microrna/getMrna.do?gene=148898&matureName=hsa-miR-17*&organism=9606
hsa-miR-17-3p	MIMAT0000071	hsa-miR-17*	64746	ACBD3	-0.99	http://www.microrna.org/microrna/getMrna.do?gene=64746&matureName=hsa-miR-17*&organism=9606
hsa-miR-17-3p	MIMAT0000071	hsa-miR-17*	161176	C14orf49	-0.32	http://www.microrna.org/microrna/getMrna.do?gene=161176&matureName=hsa-miR-17*&organism=9606
hsa-miR-17-3p	MIMAT0000071	hsa-miR-17*	4089	SMAD4	-0.84	http://www.microrna.org/microrna/getMrna.do?gene=4089&matureName=hsa-miR-17*&organism=9606
hsa-miR-17-3p	MIMAT0000071	hsa-miR-17*	10109	ARPC2	-0.48	http://www.microrna.org/microrna/getMrna.do?gene=10109&matureName=hsa-miR-17*&organism=9606
hsa-miR-17-3p	MIMAT0000071	hsa-miR-17*	2099	ESR1	-0.22	http://www.microrna.org/microrna/getMrna.do?gene=2099&matureName=hsa-miR-17*&organism=9606
hsa-miR-17-3p	MIMAT0000071	hsa-miR-17*	170679	PSORS1C1	-0.46	http://www.microrna.org/microrna/getMrna.do?gene=170679&matureName=hsa-miR-17*&organism=9606
hsa-miR-17-3p	MIMAT0000071	hsa-miR-17*	79161	C7orf23	-0.1	http://www.microrna.org/microrna/getMrna.do?gene=79161&matureName=hsa-miR-17*&organism=9606
hsa-miR-17-3p	MIMAT0000071	hsa-miR-17*	645166	LOC645166	-0.32	http://www.microrna.org/microrna/getMrna.do?gene=645166&matureName=hsa-miR-17*&organism=9606
hsa-miR-17-3p	MIMAT0000071	hsa-miR-17*	204219	LASS3	-0.82	http://www.microrna.org/microrna/getMrna.do?gene=204219&matureName=hsa-miR-17*&organism=9606
hsa-miR-17-3p	MIMAT0000071	hsa-miR-17*	51203	NUSAP1	-0.63	http://www.microrna.org/microrna/getMrna.do?gene=51203&matureName=hsa-miR-17*&organism=9606
hsa-miR-17-3p	MIMAT0000071	hsa-miR-17*	79751	SLC25A22	-0.1	http://www.microrna.org/microrna/getMrna.do?gene=79751&matureName=hsa-miR-17*&organism=9606
hsa-miR-17-3p	MIMAT0000071	hsa-miR-17*	857	CAV1	-0.12	http://www.microrna.org/microrna/getMrna.do?gene=857&matureName=hsa-miR-17*&organism=9606
hsa-miR-17-3p	MIMAT0000071	hsa-miR-17*	25897	RNF19A	-0.16	http://www.microrna.org/microrna/getMrna.do?gene=25897&matureName=hsa-miR-17*&organism=9606
hsa-miR-17-3p	MIMAT0000071	hsa-miR-17*	25897	RNF19A	-0.13	http://www.microrna.org/microrna/getMrna.do?gene=25897&matureName=hsa-miR-17*&organism=9606
hsa-miR-17-3p	MIMAT0000071	hsa-miR-17*	57698	KIAA1598	-0.36	http://www.microrna.org/microrna/getMrna.do?gene=57698&matureName=hsa-miR-17*&organism=9606
hsa-miR-17-3p	MIMAT0000071	hsa-miR-17*	255743	NPNT	-0.73	http://www.microrna.org/microrna/getMrna.do?gene=255743&matureName=hsa-miR-17*&organism=9606
hsa-miR-17-3p	MIMAT0000071	hsa-miR-17*	6046	BRD2	-1.04	http://www.microrna.org/microrna/getMrna.do?gene=6046&matureName=hsa-miR-17*&organism=9606
hsa-miR-17-3p	MIMAT0000071	hsa-miR-17*	4904	YBX1	-0.16	http://www.microrna.org/microrna/getMrna.do?gene=4904&matureName=hsa-miR-17*&organism=9606
hsa-miR-17-3p	MIMAT0000071	hsa-miR-17*	9986	RCE1	-0.13	http://www.microrna.org/microrna/getMrna.do?gene=9986&matureName=hsa-miR-17*&organism=9606
hsa-miR-17-3p	MIMAT0000071	hsa-miR-17*	5168	ENPP2	-1.24	http://www.microrna.org/microrna/getMrna.do?gene=5168&matureName=hsa-miR-17*&organism=9606
hsa-miR-17-3p	MIMAT0000071	hsa-miR-17*	5168	ENPP2	-0.63	http://www.microrna.org/microrna/getMrna.do?gene=5168&matureName=hsa-miR-17*&organism=9606
hsa-miR-17-3p	MIMAT0000071	hsa-miR-17*	5523	PPP2R3A	-0.67	http://www.microrna.org/microrna/getMrna.do?gene=5523&matureName=hsa-miR-17*&organism=9606
hsa-miR-17-3p	MIMAT0000071	hsa-miR-17*	4893	NRAS	-0.2	http://www.microrna.org/microrna/getMrna.do?gene=4893&matureName=hsa-miR-17*&organism=9606
hsa-miR-17-3p	MIMAT0000071	hsa-miR-17*	79981	FRMD1	-0.16	http://www.microrna.org/microrna/getMrna.do?gene=79981&matureName=hsa-miR-17*&organism=9606
hsa-miR-17-3p	MIMAT0000071	hsa-miR-17*	440461	LOC440461	-0.17	http://www.microrna.org/microrna/getMrna.do?gene=440461&matureName=hsa-miR-17*&organism=9606
hsa-miR-17-3p	MIMAT0000071	hsa-miR-17*	81671	TMEM49	-0.48	http://www.microrna.org/microrna/getMrna.do?gene=81671&matureName=hsa-miR-17*&organism=9606
hsa-miR-17-3p	MIMAT0000071	hsa-miR-17*	63826	SRR	-0.42	http://www.microrna.org/microrna/getMrna.do?gene=63826&matureName=hsa-miR-17*&organism=9606
hsa-miR-17-3p	MIMAT0000071	hsa-miR-17*	9908	G3BP2	-0.67	http://www.microrna.org/microrna/getMrna.do?gene=9908&matureName=hsa-miR-17*&organism=9606
hsa-miR-17-3p	MIMAT0000071	hsa-miR-17*	9908	G3BP2	-0.11	http://www.microrna.org/microrna/getMrna.do?gene=9908&matureName=hsa-miR-17*&organism=9606
hsa-miR-17-3p	MIMAT0000071	hsa-miR-17*	355	FAS	-0.16	http://www.microrna.org/microrna/getMrna.do?gene=355&matureName=hsa-miR-17*&organism=9606
hsa-miR-17-3p	MIMAT0000071	hsa-miR-17*	5046	PCSK6	-0.41	http://www.microrna.org/microrna/getMrna.do?gene=5046&matureName=hsa-miR-17*&organism=9606
hsa-miR-17-3p	MIMAT0000071	hsa-miR-17*	80067	DCAF17	-0.5	http://www.microrna.org/microrna/getMrna.do?gene=80067&matureName=hsa-miR-17*&organism=9606
hsa-miR-17-3p	MIMAT0000071	hsa-miR-17*	5870	RAB6A	-0.65	http://www.microrna.org/microrna/getMrna.do?gene=5870&matureName=hsa-miR-17*&organism=9606
hsa-miR-17-3p	MIMAT0000071	hsa-miR-17*	5870	RAB6A	-0.17	http://www.microrna.org/microrna/getMrna.do?gene=5870&matureName=hsa-miR-17*&organism=9606
hsa-miR-17-3p	MIMAT0000071	hsa-miR-17*	3570	IL6R	-0.49	http://www.microrna.org/microrna/getMrna.do?gene=3570&matureName=hsa-miR-17*&organism=9606
hsa-miR-17-3p	MIMAT0000071	hsa-miR-17*	10745	PHTF1	-1	http://www.microrna.org/microrna/getMrna.do?gene=10745&matureName=hsa-miR-17*&organism=9606
hsa-miR-17-3p	MIMAT0000071	hsa-miR-17*	158572	LOC158572	-0.6	http://www.microrna.org/microrna/getMrna.do?gene=158572&matureName=hsa-miR-17*&organism=9606
hsa-miR-17-3p	MIMAT0000071	hsa-miR-17*	4803	NGF	-0.17	http://www.microrna.org/microrna/getMrna.do?gene=4803&matureName=hsa-miR-17*&organism=9606
hsa-miR-17-3p	MIMAT0000071	hsa-miR-17*	128387	TATDN3	-0.19	http://www.microrna.org/microrna/getMrna.do?gene=128387&matureName=hsa-miR-17*&organism=9606
hsa-miR-17-3p	MIMAT0000071	hsa-miR-17*	338588	LOC338588	-0.43	http://www.microrna.org/microrna/getMrna.do?gene=338588&matureName=hsa-miR-17*&organism=9606
hsa-miR-17-3p	MIMAT0000071	hsa-miR-17*	80351	TNKS2	-0.88	http://www.microrna.org/microrna/getMrna.do?gene=80351&matureName=hsa-miR-17*&organism=9606
hsa-miR-17-3p	MIMAT0000071	hsa-miR-17*	460	ASTN1	-0.81	http://www.microrna.org/microrna/getMrna.do?gene=460&matureName=hsa-miR-17*&organism=9606
hsa-miR-17-3p	MIMAT0000071	hsa-miR-17*	1644	DDC	-0.16	http://www.microrna.org/microrna/getMrna.do?gene=1644&matureName=hsa-miR-17*&organism=9606
hsa-miR-17-3p	MIMAT0000071	hsa-miR-17*	58508	MLL3	-0.98	http://www.microrna.org/microrna/getMrna.do?gene=58508&matureName=hsa-miR-17*&organism=9606
hsa-miR-17-3p	MIMAT0000071	hsa-miR-17*	1121	CHM	-0.12	http://www.microrna.org/microrna/getMrna.do?gene=1121&matureName=hsa-miR-17*&organism=9606
hsa-miR-17-3p	MIMAT0000071	hsa-miR-17*	1121	CHM	-0.12	http://www.microrna.org/microrna/getMrna.do?gene=1121&matureName=hsa-miR-17*&organism=9606
hsa-miR-17-3p	MIMAT0000071	hsa-miR-17*	1121	CHM	-0.29	http://www.microrna.org/microrna/getMrna.do?gene=1121&matureName=hsa-miR-17*&organism=9606
hsa-miR-17-3p	MIMAT0000071	hsa-miR-17*	1121	CHM	-0.1	http://www.microrna.org/microrna/getMrna.do?gene=1121&matureName=hsa-miR-17*&organism=9606
hsa-miR-17-3p	MIMAT0000071	hsa-miR-17*	100379661	C21orf41	-0.13	http://www.microrna.org/microrna/getMrna.do?gene=100379661&matureName=hsa-miR-17*&organism=9606
hsa-miR-17-3p	MIMAT0000071	hsa-miR-17*	926	CD8B	-0.27	http://www.microrna.org/microrna/getMrna.do?gene=926&matureName=hsa-miR-17*&organism=9606
hsa-miR-17-3p	MIMAT0000071	hsa-miR-17*	6869	TACR1	-0.23	http://www.microrna.org/microrna/getMrna.do?gene=6869&matureName=hsa-miR-17*&organism=9606
hsa-miR-17-3p	MIMAT0000071	hsa-miR-17*	2913	GRM3	-0.43	http://www.microrna.org/microrna/getMrna.do?gene=2913&matureName=hsa-miR-17*&organism=9606
hsa-miR-17-3p	MIMAT0000071	hsa-miR-17*	3381	IBSP	-0.14	http://www.microrna.org/microrna/getMrna.do?gene=3381&matureName=hsa-miR-17*&organism=9606
hsa-miR-17-3p	MIMAT0000071	hsa-miR-17*	10943	MSL3	-1.05	http://www.microrna.org/microrna/getMrna.do?gene=10943&matureName=hsa-miR-17*&organism=9606
hsa-miR-17-3p	MIMAT0000071	hsa-miR-17*	51773	RSF1	-0.12	http://www.microrna.org/microrna/getMrna.do?gene=51773&matureName=hsa-miR-17*&organism=9606
hsa-miR-17-3p	MIMAT0000071	hsa-miR-17*	201229	C17orf108	-0.15	http://www.microrna.org/microrna/getMrna.do?gene=201229&matureName=hsa-miR-17*&organism=9606
hsa-miR-17-3p	MIMAT0000071	hsa-miR-17*	1956	EGFR	-0.11	http://www.microrna.org/microrna/getMrna.do?gene=1956&matureName=hsa-miR-17*&organism=9606
hsa-miR-17-3p	MIMAT0000071	hsa-miR-17*	10396	ATP8A1	-0.27	http://www.microrna.org/microrna/getMrna.do?gene=10396&matureName=hsa-miR-17*&organism=9606
hsa-miR-17-3p	MIMAT0000071	hsa-miR-17*	114897	C1QTNF1	-0.1	http://www.microrna.org/microrna/getMrna.do?gene=114897&matureName=hsa-miR-17*&organism=9606
hsa-miR-17-3p	MIMAT0000071	hsa-miR-17*	2740	GLP1R	-0.24	http://www.microrna.org/microrna/getMrna.do?gene=2740&matureName=hsa-miR-17*&organism=9606
hsa-miR-17-3p	MIMAT0000071	hsa-miR-17*	284076	TTLL6	-1.24	http://www.microrna.org/microrna/getMrna.do?gene=284076&matureName=hsa-miR-17*&organism=9606
hsa-miR-17-3p	MIMAT0000071	hsa-miR-17*	6992	PPP1R11	-0.11	http://www.microrna.org/microrna/getMrna.do?gene=6992&matureName=hsa-miR-17*&organism=9606
hsa-miR-17-3p	MIMAT0000071	hsa-miR-17*	6992	PPP1R11	-0.23	http://www.microrna.org/microrna/getMrna.do?gene=6992&matureName=hsa-miR-17*&organism=9606
hsa-miR-17-3p	MIMAT0000071	hsa-miR-17*	5742	PTGS1	-0.2	http://www.microrna.org/microrna/getMrna.do?gene=5742&matureName=hsa-miR-17*&organism=9606
hsa-miR-17-3p	MIMAT0000071	hsa-miR-17*	1879	EBF1	-1.21	http://www.microrna.org/microrna/getMrna.do?gene=1879&matureName=hsa-miR-17*&organism=9606
hsa-miR-17-3p	MIMAT0000071	hsa-miR-17*	84301	DDI2	-0.43	http://www.microrna.org/microrna/getMrna.do?gene=84301&matureName=hsa-miR-17*&organism=9606
hsa-miR-17-3p	MIMAT0000071	hsa-miR-17*	196528	ARID2	-0.12	http://www.microrna.org/microrna/getMrna.do?gene=196528&matureName=hsa-miR-17*&organism=9606
hsa-miR-17-3p	MIMAT0000071	hsa-miR-17*	196528	ARID2	-0.55	http://www.microrna.org/microrna/getMrna.do?gene=196528&matureName=hsa-miR-17*&organism=9606
hsa-miR-17-3p	MIMAT0000071	hsa-miR-17*	196528	ARID2	-0.65	http://www.microrna.org/microrna/getMrna.do?gene=196528&matureName=hsa-miR-17*&organism=9606
hsa-miR-17-3p	MIMAT0000071	hsa-miR-17*	2626	GATA4	-0.24	http://www.microrna.org/microrna/getMrna.do?gene=2626&matureName=hsa-miR-17*&organism=9606
hsa-miR-17-3p	MIMAT0000071	hsa-miR-17*	10657	KHDRBS1	-0.8	http://www.microrna.org/microrna/getMrna.do?gene=10657&matureName=hsa-miR-17*&organism=9606
hsa-miR-17-3p	MIMAT0000071	hsa-miR-17*	10657	KHDRBS1	-0.1	http://www.microrna.org/microrna/getMrna.do?gene=10657&matureName=hsa-miR-17*&organism=9606
hsa-miR-17-3p	MIMAT0000071	hsa-miR-17*	26278	SACS	-0.12	http://www.microrna.org/microrna/getMrna.do?gene=26278&matureName=hsa-miR-17*&organism=9606
hsa-miR-17-3p	MIMAT0000071	hsa-miR-17*	79888	LPCAT1	-0.42	http://www.microrna.org/microrna/getMrna.do?gene=79888&matureName=hsa-miR-17*&organism=9606
hsa-miR-17-3p	MIMAT0000071	hsa-miR-17*	25852	ARMC8	-0.19	http://www.microrna.org/microrna/getMrna.do?gene=25852&matureName=hsa-miR-17*&organism=9606
hsa-miR-17-3p	MIMAT0000071	hsa-miR-17*	55288	RHOT1	-1.27	http://www.microrna.org/microrna/getMrna.do?gene=55288&matureName=hsa-miR-17*&organism=9606
hsa-miR-17-3p	MIMAT0000071	hsa-miR-17*	5653	KLK6	-0.76	http://www.microrna.org/microrna/getMrna.do?gene=5653&matureName=hsa-miR-17*&organism=9606
hsa-miR-17-3p	MIMAT0000071	hsa-miR-17*	400581	GRAPL	-0.13	http://www.microrna.org/microrna/getMrna.do?gene=400581&matureName=hsa-miR-17*&organism=9606
hsa-miR-17-3p	MIMAT0000071	hsa-miR-17*	151887	CCDC80	-0.12	http://www.microrna.org/microrna/getMrna.do?gene=151887&matureName=hsa-miR-17*&organism=9606
hsa-miR-17-3p	MIMAT0000071	hsa-miR-17*	10793	ZNF273	-0.92	http://www.microrna.org/microrna/getMrna.do?gene=10793&matureName=hsa-miR-17*&organism=9606
hsa-miR-17-3p	MIMAT0000071	hsa-miR-17*	392459	NCRNA00236	-0.5	http://www.microrna.org/microrna/getMrna.do?gene=392459&matureName=hsa-miR-17*&organism=9606
hsa-miR-17-3p	MIMAT0000071	hsa-miR-17*	392459	NCRNA00236	-0.19	http://www.microrna.org/microrna/getMrna.do?gene=392459&matureName=hsa-miR-17*&organism=9606
hsa-miR-17-3p	MIMAT0000071	hsa-miR-17*	7536	SF1	-0.13	http://www.microrna.org/microrna/getMrna.do?gene=7536&matureName=hsa-miR-17*&organism=9606
hsa-miR-17-3p	MIMAT0000071	hsa-miR-17*	348035	MGC40069	-0.43	http://www.microrna.org/microrna/getMrna.do?gene=348035&matureName=hsa-miR-17*&organism=9606
hsa-miR-17-3p	MIMAT0000071	hsa-miR-17*	7392	USF2	-0.17	http://www.microrna.org/microrna/getMrna.do?gene=7392&matureName=hsa-miR-17*&organism=9606
hsa-miR-17-3p	MIMAT0000071	hsa-miR-17*	6239	RREB1	-0.37	http://www.microrna.org/microrna/getMrna.do?gene=6239&matureName=hsa-miR-17*&organism=9606
hsa-miR-17-3p	MIMAT0000071	hsa-miR-17*	323	APBB2	-0.11	http://www.microrna.org/microrna/getMrna.do?gene=323&matureName=hsa-miR-17*&organism=9606
hsa-miR-17-3p	MIMAT0000071	hsa-miR-17*	51029	PPPDE1	-0.45	http://www.microrna.org/microrna/getMrna.do?gene=51029&matureName=hsa-miR-17*&organism=9606
hsa-miR-17-3p	MIMAT0000071	hsa-miR-17*	7343	UBTF	-0.15	http://www.microrna.org/microrna/getMrna.do?gene=7343&matureName=hsa-miR-17*&organism=9606
hsa-miR-17-3p	MIMAT0000071	hsa-miR-17*	127602	DNAH14	-0.14	http://www.microrna.org/microrna/getMrna.do?gene=127602&matureName=hsa-miR-17*&organism=9606
hsa-miR-17-3p	MIMAT0000071	hsa-miR-17*	80760	ITIH5	-0.22	http://www.microrna.org/microrna/getMrna.do?gene=80760&matureName=hsa-miR-17*&organism=9606
hsa-miR-17-3p	MIMAT0000071	hsa-miR-17*	5315	PKM2	-0.36	http://www.microrna.org/microrna/getMrna.do?gene=5315&matureName=hsa-miR-17*&organism=9606
hsa-miR-17-3p	MIMAT0000071	hsa-miR-17*	57182	ANKRD50	-0.45	http://www.microrna.org/microrna/getMrna.do?gene=57182&matureName=hsa-miR-17*&organism=9606
hsa-miR-17-3p	MIMAT0000071	hsa-miR-17*	79831	JMJD5	-0.4	http://www.microrna.org/microrna/getMrna.do?gene=79831&matureName=hsa-miR-17*&organism=9606
hsa-miR-17-3p	MIMAT0000071	hsa-miR-17*	8555	CDC14B	-0.69	http://www.microrna.org/microrna/getMrna.do?gene=8555&matureName=hsa-miR-17*&organism=9606
hsa-miR-17-3p	MIMAT0000071	hsa-miR-17*	64843	ISL2	-0.14	http://www.microrna.org/microrna/getMrna.do?gene=64843&matureName=hsa-miR-17*&organism=9606
hsa-miR-17-3p	MIMAT0000071	hsa-miR-17*	8495	PPFIBP2	-0.62	http://www.microrna.org/microrna/getMrna.do?gene=8495&matureName=hsa-miR-17*&organism=9606
hsa-miR-17-3p	MIMAT0000071	hsa-miR-17*	79831	JMJD5	-0.15	http://www.microrna.org/microrna/getMrna.do?gene=79831&matureName=hsa-miR-17*&organism=9606
hsa-miR-17-3p	MIMAT0000071	hsa-miR-17*	79831	JMJD5	-0.18	http://www.microrna.org/microrna/getMrna.do?gene=79831&matureName=hsa-miR-17*&organism=9606
hsa-miR-17-3p	MIMAT0000071	hsa-miR-17*	10198	MPHOSPH9	-0.6	http://www.microrna.org/microrna/getMrna.do?gene=10198&matureName=hsa-miR-17*&organism=9606
hsa-miR-17-3p	MIMAT0000071	hsa-miR-17*	25827	FBXL2	-0.24	http://www.microrna.org/microrna/getMrna.do?gene=25827&matureName=hsa-miR-17*&organism=9606
hsa-miR-17-3p	MIMAT0000071	hsa-miR-17*	90203	SNX21	-0.56	http://www.microrna.org/microrna/getMrna.do?gene=90203&matureName=hsa-miR-17*&organism=9606
hsa-miR-17-3p	MIMAT0000071	hsa-miR-17*	728621	CCDC30	-0.13	http://www.microrna.org/microrna/getMrna.do?gene=728621&matureName=hsa-miR-17*&organism=9606
hsa-miR-17-3p	MIMAT0000071	hsa-miR-17*	89849	ATG16L2	-0.18	http://www.microrna.org/microrna/getMrna.do?gene=89849&matureName=hsa-miR-17*&organism=9606
hsa-miR-17-3p	MIMAT0000071	hsa-miR-17*	51742	ARID4B	-0.13	http://www.microrna.org/microrna/getMrna.do?gene=51742&matureName=hsa-miR-17*&organism=9606
hsa-miR-17-3p	MIMAT0000071	hsa-miR-17*	51742	ARID4B	-0.19	http://www.microrna.org/microrna/getMrna.do?gene=51742&matureName=hsa-miR-17*&organism=9606
hsa-miR-17-3p	MIMAT0000071	hsa-miR-17*	346653	FAM71F2	-0.5	http://www.microrna.org/microrna/getMrna.do?gene=346653&matureName=hsa-miR-17*&organism=9606
hsa-miR-17-3p	MIMAT0000071	hsa-miR-17*	7741	ZNF187	-0.22	http://www.microrna.org/microrna/getMrna.do?gene=7741&matureName=hsa-miR-17*&organism=9606
hsa-miR-17-3p	MIMAT0000071	hsa-miR-17*	2070	EYA4	-0.23	http://www.microrna.org/microrna/getMrna.do?gene=2070&matureName=hsa-miR-17*&organism=9606
hsa-miR-17-3p	MIMAT0000071	hsa-miR-17*	7111	TMOD1	-0.14	http://www.microrna.org/microrna/getMrna.do?gene=7111&matureName=hsa-miR-17*&organism=9606
hsa-miR-17-3p	MIMAT0000071	hsa-miR-17*	5800	PTPRO	-0.51	http://www.microrna.org/microrna/getMrna.do?gene=5800&matureName=hsa-miR-17*&organism=9606
hsa-miR-17-3p	MIMAT0000071	hsa-miR-17*	10087	COL4A3BP	-0.1	http://www.microrna.org/microrna/getMrna.do?gene=10087&matureName=hsa-miR-17*&organism=9606
hsa-miR-17-3p	MIMAT0000071	hsa-miR-17*	2339	FNTA	-0.55	http://www.microrna.org/microrna/getMrna.do?gene=2339&matureName=hsa-miR-17*&organism=9606
hsa-miR-17-3p	MIMAT0000071	hsa-miR-17*	382	ARF6	-1.03	http://www.microrna.org/microrna/getMrna.do?gene=382&matureName=hsa-miR-17*&organism=9606
hsa-miR-17-3p	MIMAT0000071	hsa-miR-17*	5915	RARB	-0.83	http://www.microrna.org/microrna/getMrna.do?gene=5915&matureName=hsa-miR-17*&organism=9606
hsa-miR-17-3p	MIMAT0000071	hsa-miR-17*	5915	RARB	-0.11	http://www.microrna.org/microrna/getMrna.do?gene=5915&matureName=hsa-miR-17*&organism=9606
hsa-miR-17-3p	MIMAT0000071	hsa-miR-17*	6818	SULT1A3	-0.31	http://www.microrna.org/microrna/getMrna.do?gene=6818&matureName=hsa-miR-17*&organism=9606
hsa-miR-17-3p	MIMAT0000071	hsa-miR-17*	5160	PDHA1	-0.36	http://www.microrna.org/microrna/getMrna.do?gene=5160&matureName=hsa-miR-17*&organism=9606
hsa-miR-17-3p	MIMAT0000071	hsa-miR-17*	9131	AIFM1	-0.44	http://www.microrna.org/microrna/getMrna.do?gene=9131&matureName=hsa-miR-17*&organism=9606
hsa-miR-17-3p	MIMAT0000071	hsa-miR-17*	4140	MARK3	-0.24	http://www.microrna.org/microrna/getMrna.do?gene=4140&matureName=hsa-miR-17*&organism=9606
hsa-miR-17-3p	MIMAT0000071	hsa-miR-17*	9694	TTC35	-0.41	http://www.microrna.org/microrna/getMrna.do?gene=9694&matureName=hsa-miR-17*&organism=9606
hsa-miR-17-3p	MIMAT0000071	hsa-miR-17*	286827	TRIM59	-1	http://www.microrna.org/microrna/getMrna.do?gene=286827&matureName=hsa-miR-17*&organism=9606
hsa-miR-17-3p	MIMAT0000071	hsa-miR-17*	51234	TMEM85	-0.14	http://www.microrna.org/microrna/getMrna.do?gene=51234&matureName=hsa-miR-17*&organism=9606
hsa-miR-17-3p	MIMAT0000071	hsa-miR-17*	83448	PUS7L	-0.2	http://www.microrna.org/microrna/getMrna.do?gene=83448&matureName=hsa-miR-17*&organism=9606
hsa-miR-17-3p	MIMAT0000071	hsa-miR-17*	51534	VTA1	-0.22	http://www.microrna.org/microrna/getMrna.do?gene=51534&matureName=hsa-miR-17*&organism=9606
hsa-miR-17-3p	MIMAT0000071	hsa-miR-17*	8028	MLLT10	-0.15	http://www.microrna.org/microrna/getMrna.do?gene=8028&matureName=hsa-miR-17*&organism=9606
hsa-miR-17-3p	MIMAT0000071	hsa-miR-17*	9882	TBC1D4	-0.11	http://www.microrna.org/microrna/getMrna.do?gene=9882&matureName=hsa-miR-17*&organism=9606
hsa-miR-17-3p	MIMAT0000071	hsa-miR-17*	84251	SGIP1	-0.27	http://www.microrna.org/microrna/getMrna.do?gene=84251&matureName=hsa-miR-17*&organism=9606
hsa-miR-17-3p	MIMAT0000071	hsa-miR-17*	55471	C2orf56	-1.15	http://www.microrna.org/microrna/getMrna.do?gene=55471&matureName=hsa-miR-17*&organism=9606
hsa-miR-17-3p	MIMAT0000071	hsa-miR-17*	91608	RASL10B	-0.49	http://www.microrna.org/microrna/getMrna.do?gene=91608&matureName=hsa-miR-17*&organism=9606
hsa-miR-17-3p	MIMAT0000071	hsa-miR-17*	285489	DOK7	-0.52	http://www.microrna.org/microrna/getMrna.do?gene=285489&matureName=hsa-miR-17*&organism=9606
hsa-miR-17-3p	MIMAT0000071	hsa-miR-17*	221184	CPNE2	-0.11	http://www.microrna.org/microrna/getMrna.do?gene=221184&matureName=hsa-miR-17*&organism=9606
hsa-miR-17-3p	MIMAT0000071	hsa-miR-17*	8869	ST3GAL5	-0.1	http://www.microrna.org/microrna/getMrna.do?gene=8869&matureName=hsa-miR-17*&organism=9606
hsa-miR-17-3p	MIMAT0000071	hsa-miR-17*	8869	ST3GAL5	-0.15	http://www.microrna.org/microrna/getMrna.do?gene=8869&matureName=hsa-miR-17*&organism=9606
hsa-miR-17-3p	MIMAT0000071	hsa-miR-17*	54930	HAUS4	-0.51	http://www.microrna.org/microrna/getMrna.do?gene=54930&matureName=hsa-miR-17*&organism=9606
hsa-miR-17-3p	MIMAT0000071	hsa-miR-17*	55861	DBNDD2	-0.39	http://www.microrna.org/microrna/getMrna.do?gene=55861&matureName=hsa-miR-17*&organism=9606
hsa-miR-17-3p	MIMAT0000071	hsa-miR-17*	6670	SP3	-0.9	http://www.microrna.org/microrna/getMrna.do?gene=6670&matureName=hsa-miR-17*&organism=9606
hsa-miR-17-3p	MIMAT0000071	hsa-miR-17*	2006	ELN	-0.12	http://www.microrna.org/microrna/getMrna.do?gene=2006&matureName=hsa-miR-17*&organism=9606
hsa-miR-17-3p	MIMAT0000071	hsa-miR-17*	57379	AICDA	-0.2	http://www.microrna.org/microrna/getMrna.do?gene=57379&matureName=hsa-miR-17*&organism=9606
hsa-miR-17-3p	MIMAT0000071	hsa-miR-17*	9941	EXOG	-0.45	http://www.microrna.org/microrna/getMrna.do?gene=9941&matureName=hsa-miR-17*&organism=9606
hsa-miR-17-3p	MIMAT0000071	hsa-miR-17*	7431	VIM	-0.1	http://www.microrna.org/microrna/getMrna.do?gene=7431&matureName=hsa-miR-17*&organism=9606
hsa-miR-17-3p	MIMAT0000071	hsa-miR-17*	125144	NCRNA00188	-0.14	http://www.microrna.org/microrna/getMrna.do?gene=125144&matureName=hsa-miR-17*&organism=9606
hsa-miR-17-3p	MIMAT0000071	hsa-miR-17*	138241	C9orf85	-0.21	http://www.microrna.org/microrna/getMrna.do?gene=138241&matureName=hsa-miR-17*&organism=9606
hsa-miR-17-3p	MIMAT0000071	hsa-miR-17*	5197	PF4V1	-0.49	http://www.microrna.org/microrna/getMrna.do?gene=5197&matureName=hsa-miR-17*&organism=9606
hsa-miR-17-3p	MIMAT0000071	hsa-miR-17*	25925	ZNF521	-0.1	http://www.microrna.org/microrna/getMrna.do?gene=25925&matureName=hsa-miR-17*&organism=9606
hsa-miR-17-3p	MIMAT0000071	hsa-miR-17*	271	AMPD2	-0.74	http://www.microrna.org/microrna/getMrna.do?gene=271&matureName=hsa-miR-17*&organism=9606
hsa-miR-17-3p	MIMAT0000071	hsa-miR-17*	285626	LOC285626	-0.54	http://www.microrna.org/microrna/getMrna.do?gene=285626&matureName=hsa-miR-17*&organism=9606
hsa-miR-17-3p	MIMAT0000071	hsa-miR-17*	23287	AGTPBP1	-0.3	http://www.microrna.org/microrna/getMrna.do?gene=23287&matureName=hsa-miR-17*&organism=9606
hsa-miR-17-3p	MIMAT0000071	hsa-miR-17*	100128505	LOC100128505	-0.11	http://www.microrna.org/microrna/getMrna.do?gene=100128505&matureName=hsa-miR-17*&organism=9606
hsa-miR-17-3p	MIMAT0000071	hsa-miR-17*	100128505	LOC100128505	-0.6	http://www.microrna.org/microrna/getMrna.do?gene=100128505&matureName=hsa-miR-17*&organism=9606
hsa-miR-17-3p	MIMAT0000071	hsa-miR-17*	219902	TMEM136	-0.21	http://www.microrna.org/microrna/getMrna.do?gene=219902&matureName=hsa-miR-17*&organism=9606
hsa-miR-17-3p	MIMAT0000071	hsa-miR-17*	4868	NPHS1	-0.7	http://www.microrna.org/microrna/getMrna.do?gene=4868&matureName=hsa-miR-17*&organism=9606
hsa-miR-17-3p	MIMAT0000071	hsa-miR-17*	2110	ETFDH	-0.32	http://www.microrna.org/microrna/getMrna.do?gene=2110&matureName=hsa-miR-17*&organism=9606
hsa-miR-17-3p	MIMAT0000071	hsa-miR-17*	55653	BCAS4	-0.17	http://www.microrna.org/microrna/getMrna.do?gene=55653&matureName=hsa-miR-17*&organism=9606
hsa-miR-17-3p	MIMAT0000071	hsa-miR-17*	121278	TPH2	-0.13	http://www.microrna.org/microrna/getMrna.do?gene=121278&matureName=hsa-miR-17*&organism=9606
hsa-miR-17-3p	MIMAT0000071	hsa-miR-17*	4638	MYLK	-0.61	http://www.microrna.org/microrna/getMrna.do?gene=4638&matureName=hsa-miR-17*&organism=9606
hsa-miR-17-3p	MIMAT0000071	hsa-miR-17*	830	CAPZA2	-0.13	http://www.microrna.org/microrna/getMrna.do?gene=830&matureName=hsa-miR-17*&organism=9606
hsa-miR-17-3p	MIMAT0000071	hsa-miR-17*	56990	CDC42SE2	-0.17	http://www.microrna.org/microrna/getMrna.do?gene=56990&matureName=hsa-miR-17*&organism=9606
hsa-miR-17-3p	MIMAT0000071	hsa-miR-17*	710	SERPING1	-0.48	http://www.microrna.org/microrna/getMrna.do?gene=710&matureName=hsa-miR-17*&organism=9606
hsa-miR-17-3p	MIMAT0000071	hsa-miR-17*	29967	LRP12	-0.82	http://www.microrna.org/microrna/getMrna.do?gene=29967&matureName=hsa-miR-17*&organism=9606
hsa-miR-17-3p	MIMAT0000071	hsa-miR-17*	9516	LITAF	-0.58	http://www.microrna.org/microrna/getMrna.do?gene=9516&matureName=hsa-miR-17*&organism=9606
hsa-miR-17-3p	MIMAT0000071	hsa-miR-17*	9516	LITAF	-0.81	http://www.microrna.org/microrna/getMrna.do?gene=9516&matureName=hsa-miR-17*&organism=9606
hsa-miR-17-3p	MIMAT0000071	hsa-miR-17*	3587	IL10RA	-0.75	http://www.microrna.org/microrna/getMrna.do?gene=3587&matureName=hsa-miR-17*&organism=9606
hsa-miR-17-3p	MIMAT0000071	hsa-miR-17*	23329	TBC1D30	-0.12	http://www.microrna.org/microrna/getMrna.do?gene=23329&matureName=hsa-miR-17*&organism=9606
hsa-miR-17-3p	MIMAT0000071	hsa-miR-17*	23329	TBC1D30	-0.59	http://www.microrna.org/microrna/getMrna.do?gene=23329&matureName=hsa-miR-17*&organism=9606
hsa-miR-17-3p	MIMAT0000071	hsa-miR-17*	80741	LY6G5C	-0.74	http://www.microrna.org/microrna/getMrna.do?gene=80741&matureName=hsa-miR-17*&organism=9606
hsa-miR-17-3p	MIMAT0000071	hsa-miR-17*	10018	BCL2L11	-0.1	http://www.microrna.org/microrna/getMrna.do?gene=10018&matureName=hsa-miR-17*&organism=9606
hsa-miR-17-3p	MIMAT0000071	hsa-miR-17*	10018	BCL2L11	-1.04	http://www.microrna.org/microrna/getMrna.do?gene=10018&matureName=hsa-miR-17*&organism=9606
hsa-miR-17-3p	MIMAT0000071	hsa-miR-17*	10018	BCL2L11	-0.14	http://www.microrna.org/microrna/getMrna.do?gene=10018&matureName=hsa-miR-17*&organism=9606
hsa-miR-17-3p	MIMAT0000071	hsa-miR-17*	23774	BRD1	-0.92	http://www.microrna.org/microrna/getMrna.do?gene=23774&matureName=hsa-miR-17*&organism=9606
hsa-miR-17-3p	MIMAT0000071	hsa-miR-17*	56681	SAR1A	-0.31	http://www.microrna.org/microrna/getMrna.do?gene=56681&matureName=hsa-miR-17*&organism=9606
hsa-miR-17-3p	MIMAT0000071	hsa-miR-17*	56681	SAR1A	-0.57	http://www.microrna.org/microrna/getMrna.do?gene=56681&matureName=hsa-miR-17*&organism=9606
hsa-miR-17-3p	MIMAT0000071	hsa-miR-17*	8675	STX16	-0.15	http://www.microrna.org/microrna/getMrna.do?gene=8675&matureName=hsa-miR-17*&organism=9606
hsa-miR-17-3p	MIMAT0000071	hsa-miR-17*	29761	USP25	-0.9	http://www.microrna.org/microrna/getMrna.do?gene=29761&matureName=hsa-miR-17*&organism=9606
hsa-miR-17-3p	MIMAT0000071	hsa-miR-17*	29761	USP25	-0.36	http://www.microrna.org/microrna/getMrna.do?gene=29761&matureName=hsa-miR-17*&organism=9606
hsa-miR-17-3p	MIMAT0000071	hsa-miR-17*	9859	CEP170	-0.15	http://www.microrna.org/microrna/getMrna.do?gene=9859&matureName=hsa-miR-17*&organism=9606
hsa-miR-17-3p	MIMAT0000071	hsa-miR-17*	57010	CABP4	-0.23	http://www.microrna.org/microrna/getMrna.do?gene=57010&matureName=hsa-miR-17*&organism=9606
hsa-miR-17-3p	MIMAT0000071	hsa-miR-17*	100192379	LOC100192379	-0.98	http://www.microrna.org/microrna/getMrna.do?gene=100192379&matureName=hsa-miR-17*&organism=9606
hsa-miR-17-3p	MIMAT0000071	hsa-miR-17*	64755	C16orf58	-0.14	http://www.microrna.org/microrna/getMrna.do?gene=64755&matureName=hsa-miR-17*&organism=9606
hsa-miR-17-3p	MIMAT0000071	hsa-miR-17*	79712	GTDC1	-1.02	http://www.microrna.org/microrna/getMrna.do?gene=79712&matureName=hsa-miR-17*&organism=9606
hsa-miR-17-3p	MIMAT0000071	hsa-miR-17*	84317	CCDC115	-0.1	http://www.microrna.org/microrna/getMrna.do?gene=84317&matureName=hsa-miR-17*&organism=9606
hsa-miR-17-3p	MIMAT0000071	hsa-miR-17*	24150	TP53TG3	-0.58	http://www.microrna.org/microrna/getMrna.do?gene=24150&matureName=hsa-miR-17*&organism=9606
hsa-miR-17-3p	MIMAT0000071	hsa-miR-17*	92715	WDR85	-0.16	http://www.microrna.org/microrna/getMrna.do?gene=92715&matureName=hsa-miR-17*&organism=9606
hsa-miR-17-3p	MIMAT0000071	hsa-miR-17*	131870	NUDT16	-0.11	http://www.microrna.org/microrna/getMrna.do?gene=131870&matureName=hsa-miR-17*&organism=9606
hsa-miR-17-3p	MIMAT0000071	hsa-miR-17*	6818	SULT1A3	-0.48	http://www.microrna.org/microrna/getMrna.do?gene=6818&matureName=hsa-miR-17*&organism=9606
hsa-miR-17-3p	MIMAT0000071	hsa-miR-17*	90024	FLJ20021	-0.16	http://www.microrna.org/microrna/getMrna.do?gene=90024&matureName=hsa-miR-17*&organism=9606
hsa-miR-17-3p	MIMAT0000071	hsa-miR-17*	56950	SMYD2	-0.21	http://www.microrna.org/microrna/getMrna.do?gene=56950&matureName=hsa-miR-17*&organism=9606
hsa-miR-17-3p	MIMAT0000071	hsa-miR-17*	604	BCL6	-0.58	http://www.microrna.org/microrna/getMrna.do?gene=604&matureName=hsa-miR-17*&organism=9606
hsa-miR-17-3p	MIMAT0000071	hsa-miR-17*	51629	SLC25A39	-0.29	http://www.microrna.org/microrna/getMrna.do?gene=51629&matureName=hsa-miR-17*&organism=9606
hsa-miR-17-3p	MIMAT0000071	hsa-miR-17*	23405	DICER1	-0.24	http://www.microrna.org/microrna/getMrna.do?gene=23405&matureName=hsa-miR-17*&organism=9606
hsa-miR-17-3p	MIMAT0000071	hsa-miR-17*	150381	LOC150381	-0.95	http://www.microrna.org/microrna/getMrna.do?gene=150381&matureName=hsa-miR-17*&organism=9606
hsa-miR-17-3p	MIMAT0000071	hsa-miR-17*	3831	KLC1	-0.25	http://www.microrna.org/microrna/getMrna.do?gene=3831&matureName=hsa-miR-17*&organism=9606
hsa-miR-17-3p	MIMAT0000071	hsa-miR-17*	6046	BRD2	-0.93	http://www.microrna.org/microrna/getMrna.do?gene=6046&matureName=hsa-miR-17*&organism=9606
hsa-miR-17-3p	MIMAT0000071	hsa-miR-17*	79047	KCTD15	-0.16	http://www.microrna.org/microrna/getMrna.do?gene=79047&matureName=hsa-miR-17*&organism=9606
hsa-miR-17-3p	MIMAT0000071	hsa-miR-17*	1635	DCTD	-0.24	http://www.microrna.org/microrna/getMrna.do?gene=1635&matureName=hsa-miR-17*&organism=9606
hsa-miR-17-3p	MIMAT0000071	hsa-miR-17*	9568	GABBR2	-0.12	http://www.microrna.org/microrna/getMrna.do?gene=9568&matureName=hsa-miR-17*&organism=9606
hsa-miR-17-3p	MIMAT0000071	hsa-miR-17*	9568	GABBR2	-0.29	http://www.microrna.org/microrna/getMrna.do?gene=9568&matureName=hsa-miR-17*&organism=9606
hsa-miR-17-3p	MIMAT0000071	hsa-miR-17*	54892	NCAPG2	-0.11	http://www.microrna.org/microrna/getMrna.do?gene=54892&matureName=hsa-miR-17*&organism=9606
hsa-miR-17-3p	MIMAT0000071	hsa-miR-17*	2595	GANC	-0.13	http://www.microrna.org/microrna/getMrna.do?gene=2595&matureName=hsa-miR-17*&organism=9606
hsa-miR-17-3p	MIMAT0000071	hsa-miR-17*	57602	USP36	-0.17	http://www.microrna.org/microrna/getMrna.do?gene=57602&matureName=hsa-miR-17*&organism=9606
hsa-miR-17-3p	MIMAT0000071	hsa-miR-17*	5018	OXA1L	-0.5	http://www.microrna.org/microrna/getMrna.do?gene=5018&matureName=hsa-miR-17*&organism=9606
hsa-miR-17-3p	MIMAT0000071	hsa-miR-17*	7329	UBE2I	-0.22	http://www.microrna.org/microrna/getMrna.do?gene=7329&matureName=hsa-miR-17*&organism=9606
hsa-miR-17-3p	MIMAT0000071	hsa-miR-17*	7169	TPM2	-0.21	http://www.microrna.org/microrna/getMrna.do?gene=7169&matureName=hsa-miR-17*&organism=9606
hsa-miR-17-3p	MIMAT0000071	hsa-miR-17*	6453	ITSN1	-0.61	http://www.microrna.org/microrna/getMrna.do?gene=6453&matureName=hsa-miR-17*&organism=9606
hsa-miR-17-3p	MIMAT0000071	hsa-miR-17*	9617	MTRF1	-0.16	http://www.microrna.org/microrna/getMrna.do?gene=9617&matureName=hsa-miR-17*&organism=9606
hsa-miR-17-3p	MIMAT0000071	hsa-miR-17*	197187	MGC23284	-0.11	http://www.microrna.org/microrna/getMrna.do?gene=197187&matureName=hsa-miR-17*&organism=9606
hsa-miR-17-3p	MIMAT0000071	hsa-miR-17*	1827	RCAN1	-0.16	http://www.microrna.org/microrna/getMrna.do?gene=1827&matureName=hsa-miR-17*&organism=9606
hsa-miR-17-3p	MIMAT0000071	hsa-miR-17*	3125	HLA-DRB3	-0.9	http://www.microrna.org/microrna/getMrna.do?gene=3125&matureName=hsa-miR-17*&organism=9606
hsa-miR-17-3p	MIMAT0000071	hsa-miR-17*	3383	ICAM1	-0.15	http://www.microrna.org/microrna/getMrna.do?gene=3383&matureName=hsa-miR-17*&organism=9606
hsa-miR-17-3p	MIMAT0000071	hsa-miR-17*	3383	ICAM1	-0.11	http://www.microrna.org/microrna/getMrna.do?gene=3383&matureName=hsa-miR-17*&organism=9606
hsa-miR-17-3p	MIMAT0000071	hsa-miR-17*	5781	PTPN11	-0.11	http://www.microrna.org/microrna/getMrna.do?gene=5781&matureName=hsa-miR-17*&organism=9606
hsa-miR-17-3p	MIMAT0000071	hsa-miR-17*	27173	SLC39A1	-0.91	http://www.microrna.org/microrna/getMrna.do?gene=27173&matureName=hsa-miR-17*&organism=9606
hsa-miR-17-3p	MIMAT0000071	hsa-miR-17*	1104	RCC1	-0.26	http://www.microrna.org/microrna/getMrna.do?gene=1104&matureName=hsa-miR-17*&organism=9606
hsa-miR-17-3p	MIMAT0000071	hsa-miR-17*	4059	BCAM	-0.14	http://www.microrna.org/microrna/getMrna.do?gene=4059&matureName=hsa-miR-17*&organism=9606
hsa-miR-17-3p	MIMAT0000071	hsa-miR-17*	80851	SH3BP5L	-0.24	http://www.microrna.org/microrna/getMrna.do?gene=80851&matureName=hsa-miR-17*&organism=9606
hsa-miR-17-3p	MIMAT0000071	hsa-miR-17*	3123	HLA-DRB1	-0.88	http://www.microrna.org/microrna/getMrna.do?gene=3123&matureName=hsa-miR-17*&organism=9606
hsa-miR-17-3p	MIMAT0000071	hsa-miR-17*	79719	AAGAB	-0.43	http://www.microrna.org/microrna/getMrna.do?gene=79719&matureName=hsa-miR-17*&organism=9606
hsa-miR-17-3p	MIMAT0000071	hsa-miR-17*	22849	CPEB3	-0.53	http://www.microrna.org/microrna/getMrna.do?gene=22849&matureName=hsa-miR-17*&organism=9606
hsa-miR-17-3p	MIMAT0000071	hsa-miR-17*	84542	KIAA1841	-0.32	http://www.microrna.org/microrna/getMrna.do?gene=84542&matureName=hsa-miR-17*&organism=9606
hsa-miR-17-3p	MIMAT0000071	hsa-miR-17*	84542	KIAA1841	-0.56	http://www.microrna.org/microrna/getMrna.do?gene=84542&matureName=hsa-miR-17*&organism=9606
hsa-miR-17-3p	MIMAT0000071	hsa-miR-17*	5906	RAP1A	-1.34	http://www.microrna.org/microrna/getMrna.do?gene=5906&matureName=hsa-miR-17*&organism=9606
hsa-miR-17-3p	MIMAT0000071	hsa-miR-17*	1352	COX10	-0.61	http://www.microrna.org/microrna/getMrna.do?gene=1352&matureName=hsa-miR-17*&organism=9606
hsa-miR-17-3p	MIMAT0000071	hsa-miR-17*	6850	SYK	-0.11	http://www.microrna.org/microrna/getMrna.do?gene=6850&matureName=hsa-miR-17*&organism=9606
hsa-miR-17-3p	MIMAT0000071	hsa-miR-17*	10780	ZNF234	-0.36	http://www.microrna.org/microrna/getMrna.do?gene=10780&matureName=hsa-miR-17*&organism=9606
hsa-miR-17-3p	MIMAT0000071	hsa-miR-17*	51439	FAM8A1	-0.24	http://www.microrna.org/microrna/getMrna.do?gene=51439&matureName=hsa-miR-17*&organism=9606
hsa-miR-17-3p	MIMAT0000071	hsa-miR-17*	9674	KIAA0040	-0.16	http://www.microrna.org/microrna/getMrna.do?gene=9674&matureName=hsa-miR-17*&organism=9606
hsa-miR-17-3p	MIMAT0000071	hsa-miR-17*	2119	ETV5	-0.12	http://www.microrna.org/microrna/getMrna.do?gene=2119&matureName=hsa-miR-17*&organism=9606
hsa-miR-17-3p	MIMAT0000071	hsa-miR-17*	9786	KIAA0586	-0.93	http://www.microrna.org/microrna/getMrna.do?gene=9786&matureName=hsa-miR-17*&organism=9606
hsa-miR-17-3p	MIMAT0000071	hsa-miR-17*	11143	MYST2	-0.56	http://www.microrna.org/microrna/getMrna.do?gene=11143&matureName=hsa-miR-17*&organism=9606
hsa-miR-17-3p	MIMAT0000071	hsa-miR-17*	11143	MYST2	-1.13	http://www.microrna.org/microrna/getMrna.do?gene=11143&matureName=hsa-miR-17*&organism=9606
hsa-miR-17-3p	MIMAT0000071	hsa-miR-17*	1809	DPYSL3	-0.11	http://www.microrna.org/microrna/getMrna.do?gene=1809&matureName=hsa-miR-17*&organism=9606
hsa-miR-17-3p	MIMAT0000071	hsa-miR-17*	140432	RNF113B	-0.81	http://www.microrna.org/microrna/getMrna.do?gene=140432&matureName=hsa-miR-17*&organism=9606
hsa-miR-17-3p	MIMAT0000071	hsa-miR-17*	7276	TTR	-0.14	http://www.microrna.org/microrna/getMrna.do?gene=7276&matureName=hsa-miR-17*&organism=9606
hsa-miR-17-3p	MIMAT0000071	hsa-miR-17*	4753	NELL2	-0.4	http://www.microrna.org/microrna/getMrna.do?gene=4753&matureName=hsa-miR-17*&organism=9606
hsa-miR-17-3p	MIMAT0000071	hsa-miR-17*	54793	KCTD9	-0.89	http://www.microrna.org/microrna/getMrna.do?gene=54793&matureName=hsa-miR-17*&organism=9606
hsa-miR-17-3p	MIMAT0000071	hsa-miR-17*	54793	KCTD9	-1.12	http://www.microrna.org/microrna/getMrna.do?gene=54793&matureName=hsa-miR-17*&organism=9606
hsa-miR-17-3p	MIMAT0000071	hsa-miR-17*	282973	JAKMIP3	-0.12	http://www.microrna.org/microrna/getMrna.do?gene=282973&matureName=hsa-miR-17*&organism=9606
hsa-miR-17-3p	MIMAT0000071	hsa-miR-17*	282973	JAKMIP3	-0.12	http://www.microrna.org/microrna/getMrna.do?gene=282973&matureName=hsa-miR-17*&organism=9606
hsa-miR-17-3p	MIMAT0000071	hsa-miR-17*	9722	NOS1AP	-0.34	http://www.microrna.org/microrna/getMrna.do?gene=9722&matureName=hsa-miR-17*&organism=9606
hsa-miR-17-3p	MIMAT0000071	hsa-miR-17*	8394	PIP5K1A	-0.52	http://www.microrna.org/microrna/getMrna.do?gene=8394&matureName=hsa-miR-17*&organism=9606
hsa-miR-17-3p	MIMAT0000071	hsa-miR-17*	5728	PTEN	-0.1	http://www.microrna.org/microrna/getMrna.do?gene=5728&matureName=hsa-miR-17*&organism=9606
hsa-miR-17-3p	MIMAT0000071	hsa-miR-17*	5728	PTEN	-0.83	http://www.microrna.org/microrna/getMrna.do?gene=5728&matureName=hsa-miR-17*&organism=9606
hsa-miR-17-3p	MIMAT0000071	hsa-miR-17*	9798	KIAA0174	-0.86	http://www.microrna.org/microrna/getMrna.do?gene=9798&matureName=hsa-miR-17*&organism=9606
hsa-miR-17-3p	MIMAT0000071	hsa-miR-17*	8707	B3GALT2	-0.1	http://www.microrna.org/microrna/getMrna.do?gene=8707&matureName=hsa-miR-17*&organism=9606
hsa-miR-17-3p	MIMAT0000071	hsa-miR-17*	427	ASAH1	-0.16	http://www.microrna.org/microrna/getMrna.do?gene=427&matureName=hsa-miR-17*&organism=9606
hsa-miR-17-3p	MIMAT0000071	hsa-miR-17*	728323	LOC728323	-0.39	http://www.microrna.org/microrna/getMrna.do?gene=728323&matureName=hsa-miR-17*&organism=9606
hsa-miR-17-3p	MIMAT0000071	hsa-miR-17*	728323	LOC728323	-0.61	http://www.microrna.org/microrna/getMrna.do?gene=728323&matureName=hsa-miR-17*&organism=9606
hsa-miR-17-3p	MIMAT0000071	hsa-miR-17*	54908	CCDC99	-1.26	http://www.microrna.org/microrna/getMrna.do?gene=54908&matureName=hsa-miR-17*&organism=9606
hsa-miR-17-3p	MIMAT0000071	hsa-miR-17*	441024	MTHFD2L	-0.91	http://www.microrna.org/microrna/getMrna.do?gene=441024&matureName=hsa-miR-17*&organism=9606
hsa-miR-17-3p	MIMAT0000071	hsa-miR-17*	148418	SAMD13	-0.11	http://www.microrna.org/microrna/getMrna.do?gene=148418&matureName=hsa-miR-17*&organism=9606
hsa-miR-17-3p	MIMAT0000071	hsa-miR-17*	2771	GNAI2	-0.38	http://www.microrna.org/microrna/getMrna.do?gene=2771&matureName=hsa-miR-17*&organism=9606
hsa-miR-17-3p	MIMAT0000071	hsa-miR-17*	9255	AIMP1	-1.01	http://www.microrna.org/microrna/getMrna.do?gene=9255&matureName=hsa-miR-17*&organism=9606
hsa-miR-17-3p	MIMAT0000071	hsa-miR-17*	23412	COMMD3	-0.52	http://www.microrna.org/microrna/getMrna.do?gene=23412&matureName=hsa-miR-17*&organism=9606
hsa-miR-17-3p	MIMAT0000071	hsa-miR-17*	5940	RBMY1A1	-0.15	http://www.microrna.org/microrna/getMrna.do?gene=5940&matureName=hsa-miR-17*&organism=9606
hsa-miR-17-3p	MIMAT0000071	hsa-miR-17*	7576	ZNF28	-0.47	http://www.microrna.org/microrna/getMrna.do?gene=7576&matureName=hsa-miR-17*&organism=9606
hsa-miR-17-3p	MIMAT0000071	hsa-miR-17*	7576	ZNF28	-0.79	http://www.microrna.org/microrna/getMrna.do?gene=7576&matureName=hsa-miR-17*&organism=9606
hsa-miR-17-3p	MIMAT0000071	hsa-miR-17*	442213	C6orf138	-0.6	http://www.microrna.org/microrna/getMrna.do?gene=442213&matureName=hsa-miR-17*&organism=9606
hsa-miR-17-3p	MIMAT0000071	hsa-miR-17*	23200	ATP11B	-0.49	http://www.microrna.org/microrna/getMrna.do?gene=23200&matureName=hsa-miR-17*&organism=9606
hsa-miR-17-3p	MIMAT0000071	hsa-miR-17*	10580	SORBS1	-0.32	http://www.microrna.org/microrna/getMrna.do?gene=10580&matureName=hsa-miR-17*&organism=9606
hsa-miR-17-3p	MIMAT0000071	hsa-miR-17*	9778	KIAA0232	-0.72	http://www.microrna.org/microrna/getMrna.do?gene=9778&matureName=hsa-miR-17*&organism=9606
hsa-miR-17-3p	MIMAT0000071	hsa-miR-17*	9778	KIAA0232	-0.13	http://www.microrna.org/microrna/getMrna.do?gene=9778&matureName=hsa-miR-17*&organism=9606
hsa-miR-17-3p	MIMAT0000071	hsa-miR-17*	10645	CAMKK2	-0.14	http://www.microrna.org/microrna/getMrna.do?gene=10645&matureName=hsa-miR-17*&organism=9606
hsa-miR-17-3p	MIMAT0000071	hsa-miR-17*	160851	DGKH	-0.31	http://www.microrna.org/microrna/getMrna.do?gene=160851&matureName=hsa-miR-17*&organism=9606
hsa-miR-17-3p	MIMAT0000071	hsa-miR-17*	6374	CXCL5	-0.6	http://www.microrna.org/microrna/getMrna.do?gene=6374&matureName=hsa-miR-17*&organism=9606
hsa-miR-17-3p	MIMAT0000071	hsa-miR-17*	9388	LIPG	-0.53	http://www.microrna.org/microrna/getMrna.do?gene=9388&matureName=hsa-miR-17*&organism=9606
hsa-miR-17-3p	MIMAT0000071	hsa-miR-17*	51678	MPP6	-0.17	http://www.microrna.org/microrna/getMrna.do?gene=51678&matureName=hsa-miR-17*&organism=9606
hsa-miR-17-3p	MIMAT0000071	hsa-miR-17*	91181	NUP210L	-0.66	http://www.microrna.org/microrna/getMrna.do?gene=91181&matureName=hsa-miR-17*&organism=9606
hsa-miR-17-3p	MIMAT0000071	hsa-miR-17*	4338	MOCS2	-0.13	http://www.microrna.org/microrna/getMrna.do?gene=4338&matureName=hsa-miR-17*&organism=9606
hsa-miR-17-3p	MIMAT0000071	hsa-miR-17*	6046	BRD2	-1.04	http://www.microrna.org/microrna/getMrna.do?gene=6046&matureName=hsa-miR-17*&organism=9606
hsa-miR-17-3p	MIMAT0000071	hsa-miR-17*	10531	PITRM1	-0.16	http://www.microrna.org/microrna/getMrna.do?gene=10531&matureName=hsa-miR-17*&organism=9606
hsa-miR-17-3p	MIMAT0000071	hsa-miR-17*	7844	RNF103	-0.11	http://www.microrna.org/microrna/getMrna.do?gene=7844&matureName=hsa-miR-17*&organism=9606
hsa-miR-17-3p	MIMAT0000071	hsa-miR-17*	7504	XK	-0.22	http://www.microrna.org/microrna/getMrna.do?gene=7504&matureName=hsa-miR-17*&organism=9606
hsa-miR-17-3p	MIMAT0000071	hsa-miR-17*	91860	CALML4	-0.53	http://www.microrna.org/microrna/getMrna.do?gene=91860&matureName=hsa-miR-17*&organism=9606
hsa-miR-17-3p	MIMAT0000071	hsa-miR-17*	55904	MLL5	-0.15	http://www.microrna.org/microrna/getMrna.do?gene=55904&matureName=hsa-miR-17*&organism=9606
hsa-miR-17-3p	MIMAT0000071	hsa-miR-17*	79804	NBLA00301	-0.58	http://www.microrna.org/microrna/getMrna.do?gene=79804&matureName=hsa-miR-17*&organism=9606
hsa-miR-17-3p	MIMAT0000071	hsa-miR-17*	51263	MRPL30	-1.05	http://www.microrna.org/microrna/getMrna.do?gene=51263&matureName=hsa-miR-17*&organism=9606
hsa-miR-17-3p	MIMAT0000071	hsa-miR-17*	63905	MANBAL	-0.24	http://www.microrna.org/microrna/getMrna.do?gene=63905&matureName=hsa-miR-17*&organism=9606
hsa-miR-17-3p	MIMAT0000071	hsa-miR-17*	347746	PAR-SN	-0.15	http://www.microrna.org/microrna/getMrna.do?gene=347746&matureName=hsa-miR-17*&organism=9606
hsa-miR-17-3p	MIMAT0000071	hsa-miR-17*	255919	TMEM188	-1.07	http://www.microrna.org/microrna/getMrna.do?gene=255919&matureName=hsa-miR-17*&organism=9606
hsa-miR-17-3p	MIMAT0000071	hsa-miR-17*	255919	TMEM188	-0.88	http://www.microrna.org/microrna/getMrna.do?gene=255919&matureName=hsa-miR-17*&organism=9606
hsa-miR-17-3p	MIMAT0000071	hsa-miR-17*	4046	LSP1	-0.32	http://www.microrna.org/microrna/getMrna.do?gene=4046&matureName=hsa-miR-17*&organism=9606
hsa-miR-17-3p	MIMAT0000071	hsa-miR-17*	25900	IFFO1	-0.19	http://www.microrna.org/microrna/getMrna.do?gene=25900&matureName=hsa-miR-17*&organism=9606
hsa-miR-17-3p	MIMAT0000071	hsa-miR-17*	55167	MSL2	-0.15	http://www.microrna.org/microrna/getMrna.do?gene=55167&matureName=hsa-miR-17*&organism=9606
hsa-miR-17-3p	MIMAT0000071	hsa-miR-17*	92597	MOBKL1A	-0.17	http://www.microrna.org/microrna/getMrna.do?gene=92597&matureName=hsa-miR-17*&organism=9606
hsa-miR-17-3p	MIMAT0000071	hsa-miR-17*	84333	PCGF5	-0.33	http://www.microrna.org/microrna/getMrna.do?gene=84333&matureName=hsa-miR-17*&organism=9606
hsa-miR-17-3p	MIMAT0000071	hsa-miR-17*	84333	PCGF5	-0.95	http://www.microrna.org/microrna/getMrna.do?gene=84333&matureName=hsa-miR-17*&organism=9606
hsa-miR-17-3p	MIMAT0000071	hsa-miR-17*	28970	C11orf54	-1.13	http://www.microrna.org/microrna/getMrna.do?gene=28970&matureName=hsa-miR-17*&organism=9606
hsa-miR-17-3p	MIMAT0000071	hsa-miR-17*	135932	TMEM139	-0.74	http://www.microrna.org/microrna/getMrna.do?gene=135932&matureName=hsa-miR-17*&organism=9606
hsa-miR-17-3p	MIMAT0000071	hsa-miR-17*	257203	DSCR9	-0.23	http://www.microrna.org/microrna/getMrna.do?gene=257203&matureName=hsa-miR-17*&organism=9606
hsa-miR-17-3p	MIMAT0000071	hsa-miR-17*	1756	DMD	-0.18	http://www.microrna.org/microrna/getMrna.do?gene=1756&matureName=hsa-miR-17*&organism=9606
hsa-miR-17-3p	MIMAT0000071	hsa-miR-17*	168667	BMPER	-0.53	http://www.microrna.org/microrna/getMrna.do?gene=168667&matureName=hsa-miR-17*&organism=9606
hsa-miR-17-3p	MIMAT0000071	hsa-miR-17*	26266	SLC13A4	-0.12	http://www.microrna.org/microrna/getMrna.do?gene=26266&matureName=hsa-miR-17*&organism=9606
hsa-miR-17-3p	MIMAT0000071	hsa-miR-17*	10050	SLC17A4	-0.38	http://www.microrna.org/microrna/getMrna.do?gene=10050&matureName=hsa-miR-17*&organism=9606
hsa-miR-17-3p	MIMAT0000071	hsa-miR-17*	57379	AICDA	-0.19	http://www.microrna.org/microrna/getMrna.do?gene=57379&matureName=hsa-miR-17*&organism=9606
hsa-miR-17-3p	MIMAT0000071	hsa-miR-17*	85407	NKD1	-0.53	http://www.microrna.org/microrna/getMrna.do?gene=85407&matureName=hsa-miR-17*&organism=9606
hsa-miR-17-3p	MIMAT0000071	hsa-miR-17*	7174	TPP2	-0.13	http://www.microrna.org/microrna/getMrna.do?gene=7174&matureName=hsa-miR-17*&organism=9606
hsa-miR-17-3p	MIMAT0000071	hsa-miR-17*	54665	RSBN1	-0.65	http://www.microrna.org/microrna/getMrna.do?gene=54665&matureName=hsa-miR-17*&organism=9606
hsa-miR-17-3p	MIMAT0000071	hsa-miR-17*	51299	NRN1	-0.1	http://www.microrna.org/microrna/getMrna.do?gene=51299&matureName=hsa-miR-17*&organism=9606
hsa-miR-17-3p	MIMAT0000071	hsa-miR-17*	9839	ZEB2	-0.14	http://www.microrna.org/microrna/getMrna.do?gene=9839&matureName=hsa-miR-17*&organism=9606
hsa-miR-17-3p	MIMAT0000071	hsa-miR-17*	283234	CCDC88B	-0.21	http://www.microrna.org/microrna/getMrna.do?gene=283234&matureName=hsa-miR-17*&organism=9606
hsa-miR-17-3p	MIMAT0000071	hsa-miR-17*	257415	FAM133B	-0.57	http://www.microrna.org/microrna/getMrna.do?gene=257415&matureName=hsa-miR-17*&organism=9606
hsa-miR-17-3p	MIMAT0000071	hsa-miR-17*	10457	GPNMB	-0.4	http://www.microrna.org/microrna/getMrna.do?gene=10457&matureName=hsa-miR-17*&organism=9606
hsa-miR-17-3p	MIMAT0000071	hsa-miR-17*	57135	DAZ4	-0.16	http://www.microrna.org/microrna/getMrna.do?gene=57135&matureName=hsa-miR-17*&organism=9606
hsa-miR-17-3p	MIMAT0000071	hsa-miR-17*	84545	MRPL43	-0.19	http://www.microrna.org/microrna/getMrna.do?gene=84545&matureName=hsa-miR-17*&organism=9606
hsa-miR-17-3p	MIMAT0000071	hsa-miR-17*	10178	ODZ1	-0.65	http://www.microrna.org/microrna/getMrna.do?gene=10178&matureName=hsa-miR-17*&organism=9606
hsa-miR-17-3p	MIMAT0000071	hsa-miR-17*	10178	ODZ1	-0.13	http://www.microrna.org/microrna/getMrna.do?gene=10178&matureName=hsa-miR-17*&organism=9606
hsa-miR-17-3p	MIMAT0000071	hsa-miR-17*	5071	PARK2	-0.13	http://www.microrna.org/microrna/getMrna.do?gene=5071&matureName=hsa-miR-17*&organism=9606
hsa-miR-17-3p	MIMAT0000071	hsa-miR-17*	23505	TMEM131	-0.44	http://www.microrna.org/microrna/getMrna.do?gene=23505&matureName=hsa-miR-17*&organism=9606
hsa-miR-17-3p	MIMAT0000071	hsa-miR-17*	27086	FOXP1	-0.12	http://www.microrna.org/microrna/getMrna.do?gene=27086&matureName=hsa-miR-17*&organism=9606
hsa-miR-17-3p	MIMAT0000071	hsa-miR-17*	27086	FOXP1	-0.49	http://www.microrna.org/microrna/getMrna.do?gene=27086&matureName=hsa-miR-17*&organism=9606
hsa-miR-17-3p	MIMAT0000071	hsa-miR-17*	27086	FOXP1	-0.32	http://www.microrna.org/microrna/getMrna.do?gene=27086&matureName=hsa-miR-17*&organism=9606
hsa-miR-17-3p	MIMAT0000071	hsa-miR-17*	26018	LRIG1	-0.21	http://www.microrna.org/microrna/getMrna.do?gene=26018&matureName=hsa-miR-17*&organism=9606
hsa-miR-17-3p	MIMAT0000071	hsa-miR-17*	25998	IBTK	-1.22	http://www.microrna.org/microrna/getMrna.do?gene=25998&matureName=hsa-miR-17*&organism=9606
hsa-miR-17-3p	MIMAT0000071	hsa-miR-17*	4602	MYB	-0.12	http://www.microrna.org/microrna/getMrna.do?gene=4602&matureName=hsa-miR-17*&organism=9606
hsa-miR-17-3p	MIMAT0000071	hsa-miR-17*	23131	GPATCH8	-0.1	http://www.microrna.org/microrna/getMrna.do?gene=23131&matureName=hsa-miR-17*&organism=9606
hsa-miR-17-3p	MIMAT0000071	hsa-miR-17*	9557	CHD1L	-0.46	http://www.microrna.org/microrna/getMrna.do?gene=9557&matureName=hsa-miR-17*&organism=9606
hsa-miR-17-3p	MIMAT0000071	hsa-miR-17*	6583	SLC22A4	-0.11	http://www.microrna.org/microrna/getMrna.do?gene=6583&matureName=hsa-miR-17*&organism=9606
hsa-miR-17-3p	MIMAT0000071	hsa-miR-17*	128989	C22orf25	-0.67	http://www.microrna.org/microrna/getMrna.do?gene=128989&matureName=hsa-miR-17*&organism=9606
hsa-miR-17-3p	MIMAT0000071	hsa-miR-17*	5346	PLIN1	-0.12	http://www.microrna.org/microrna/getMrna.do?gene=5346&matureName=hsa-miR-17*&organism=9606
hsa-miR-17-3p	MIMAT0000071	hsa-miR-17*	9924	PAN2	-0.35	http://www.microrna.org/microrna/getMrna.do?gene=9924&matureName=hsa-miR-17*&organism=9606
hsa-miR-17-3p	MIMAT0000071	hsa-miR-17*	255394	TCP11L2	-0.14	http://www.microrna.org/microrna/getMrna.do?gene=255394&matureName=hsa-miR-17*&organism=9606
hsa-miR-17-3p	MIMAT0000071	hsa-miR-17*	55036	CCDC40	-0.2	http://www.microrna.org/microrna/getMrna.do?gene=55036&matureName=hsa-miR-17*&organism=9606
hsa-miR-17-3p	MIMAT0000071	hsa-miR-17*	100133612	LOC100133612	-0.19	http://www.microrna.org/microrna/getMrna.do?gene=100133612&matureName=hsa-miR-17*&organism=9606
hsa-miR-17-3p	MIMAT0000071	hsa-miR-17*	727993	LOC727993	-0.34	http://www.microrna.org/microrna/getMrna.do?gene=727993&matureName=hsa-miR-17*&organism=9606
hsa-miR-17-3p	MIMAT0000071	hsa-miR-17*	729678	LOC729678	-0.3	http://www.microrna.org/microrna/getMrna.do?gene=729678&matureName=hsa-miR-17*&organism=9606
hsa-miR-17-3p	MIMAT0000071	hsa-miR-17*	55199	FAM86C	-0.21	http://www.microrna.org/microrna/getMrna.do?gene=55199&matureName=hsa-miR-17*&organism=9606
hsa-miR-17-3p	MIMAT0000071	hsa-miR-17*	122060	SLAIN1	-0.1	http://www.microrna.org/microrna/getMrna.do?gene=122060&matureName=hsa-miR-17*&organism=9606
hsa-miR-17-3p	MIMAT0000071	hsa-miR-17*	645426	TMEM191C	-0.43	http://www.microrna.org/microrna/getMrna.do?gene=645426&matureName=hsa-miR-17*&organism=9606
hsa-miR-17-3p	MIMAT0000071	hsa-miR-17*	283521	FLJ37307	-0.23	http://www.microrna.org/microrna/getMrna.do?gene=283521&matureName=hsa-miR-17*&organism=9606
hsa-miR-17-3p	MIMAT0000071	hsa-miR-17*	26164	GTPBP5	-0.1	http://www.microrna.org/microrna/getMrna.do?gene=26164&matureName=hsa-miR-17*&organism=9606
hsa-miR-17-3p	MIMAT0000071	hsa-miR-17*	85027	C5orf62	-0.6	http://www.microrna.org/microrna/getMrna.do?gene=85027&matureName=hsa-miR-17*&organism=9606
hsa-miR-17-3p	MIMAT0000071	hsa-miR-17*	121536	AEBP2	-0.54	http://www.microrna.org/microrna/getMrna.do?gene=121536&matureName=hsa-miR-17*&organism=9606
hsa-miR-17-3p	MIMAT0000071	hsa-miR-17*	64792	RABL5	-0.23	http://www.microrna.org/microrna/getMrna.do?gene=64792&matureName=hsa-miR-17*&organism=9606
hsa-miR-17-3p	MIMAT0000071	hsa-miR-17*	345895	RSPH4A	-0.12	http://www.microrna.org/microrna/getMrna.do?gene=345895&matureName=hsa-miR-17*&organism=9606
hsa-miR-17-3p	MIMAT0000071	hsa-miR-17*	26053	AUTS2	-1.23	http://www.microrna.org/microrna/getMrna.do?gene=26053&matureName=hsa-miR-17*&organism=9606
hsa-miR-17-3p	MIMAT0000071	hsa-miR-17*	85002	FAM86B1	-0.23	http://www.microrna.org/microrna/getMrna.do?gene=85002&matureName=hsa-miR-17*&organism=9606
hsa-miR-17-3p	MIMAT0000071	hsa-miR-17*	9963	SLC23A1	-0.13	http://www.microrna.org/microrna/getMrna.do?gene=9963&matureName=hsa-miR-17*&organism=9606
hsa-miR-17-3p	MIMAT0000071	hsa-miR-17*	574029	DUSP5P	-0.21	http://www.microrna.org/microrna/getMrna.do?gene=574029&matureName=hsa-miR-17*&organism=9606
hsa-miR-17-3p	MIMAT0000071	hsa-miR-17*	389432	SAMD5	-0.13	http://www.microrna.org/microrna/getMrna.do?gene=389432&matureName=hsa-miR-17*&organism=9606
hsa-miR-17-3p	MIMAT0000071	hsa-miR-17*	55184	C20orf12	-0.12	http://www.microrna.org/microrna/getMrna.do?gene=55184&matureName=hsa-miR-17*&organism=9606
hsa-miR-17-3p	MIMAT0000071	hsa-miR-17*	153579	BTNL9	-0.51	http://www.microrna.org/microrna/getMrna.do?gene=153579&matureName=hsa-miR-17*&organism=9606
hsa-miR-17-3p	MIMAT0000071	hsa-miR-17*	1317	SLC31A1	-0.18	http://www.microrna.org/microrna/getMrna.do?gene=1317&matureName=hsa-miR-17*&organism=9606
hsa-miR-17-3p	MIMAT0000071	hsa-miR-17*	10040	TOM1L1	-0.88	http://www.microrna.org/microrna/getMrna.do?gene=10040&matureName=hsa-miR-17*&organism=9606
hsa-miR-17-3p	MIMAT0000071	hsa-miR-17*	10040	TOM1L1	-0.26	http://www.microrna.org/microrna/getMrna.do?gene=10040&matureName=hsa-miR-17*&organism=9606
hsa-miR-17-3p	MIMAT0000071	hsa-miR-17*	10205	MPZL2	-0.2	http://www.microrna.org/microrna/getMrna.do?gene=10205&matureName=hsa-miR-17*&organism=9606
hsa-miR-17-3p	MIMAT0000071	hsa-miR-17*	11194	ABCB8	-0.17	http://www.microrna.org/microrna/getMrna.do?gene=11194&matureName=hsa-miR-17*&organism=9606
hsa-miR-17-3p	MIMAT0000071	hsa-miR-17*	2151	F2RL2	-0.17	http://www.microrna.org/microrna/getMrna.do?gene=2151&matureName=hsa-miR-17*&organism=9606
hsa-miR-17-3p	MIMAT0000071	hsa-miR-17*	56990	CDC42SE2	-0.27	http://www.microrna.org/microrna/getMrna.do?gene=56990&matureName=hsa-miR-17*&organism=9606
hsa-miR-17-3p	MIMAT0000071	hsa-miR-17*	100189589	LOC100189589	-0.12	http://www.microrna.org/microrna/getMrna.do?gene=100189589&matureName=hsa-miR-17*&organism=9606
hsa-miR-17-3p	MIMAT0000071	hsa-miR-17*	56950	SMYD2	-0.11	http://www.microrna.org/microrna/getMrna.do?gene=56950&matureName=hsa-miR-17*&organism=9606
hsa-miR-17-3p	MIMAT0000071	hsa-miR-17*	2524	FUT2	-0.67	http://www.microrna.org/microrna/getMrna.do?gene=2524&matureName=hsa-miR-17*&organism=9606
hsa-miR-17-3p	MIMAT0000071	hsa-miR-17*	8871	SYNJ2	-0.14	http://www.microrna.org/microrna/getMrna.do?gene=8871&matureName=hsa-miR-17*&organism=9606
hsa-miR-17-3p	MIMAT0000071	hsa-miR-17*	4211	MEIS1	-1.16	http://www.microrna.org/microrna/getMrna.do?gene=4211&matureName=hsa-miR-17*&organism=9606
hsa-miR-17-3p	MIMAT0000071	hsa-miR-17*	8732	RNGTT	-0.59	http://www.microrna.org/microrna/getMrna.do?gene=8732&matureName=hsa-miR-17*&organism=9606
hsa-miR-17-3p	MIMAT0000071	hsa-miR-17*	23671	TMEFF2	-0.67	http://www.microrna.org/microrna/getMrna.do?gene=23671&matureName=hsa-miR-17*&organism=9606
hsa-miR-17-3p	MIMAT0000071	hsa-miR-17*	23499	MACF1	-0.17	http://www.microrna.org/microrna/getMrna.do?gene=23499&matureName=hsa-miR-17*&organism=9606
hsa-miR-17-3p	MIMAT0000071	hsa-miR-17*	1690	COCH	-1.04	http://www.microrna.org/microrna/getMrna.do?gene=1690&matureName=hsa-miR-17*&organism=9606
hsa-miR-17-3p	MIMAT0000071	hsa-miR-17*	1690	COCH	-1.29	http://www.microrna.org/microrna/getMrna.do?gene=1690&matureName=hsa-miR-17*&organism=9606
hsa-miR-17-3p	MIMAT0000071	hsa-miR-17*	92822	ZNF276	-0.48	http://www.microrna.org/microrna/getMrna.do?gene=92822&matureName=hsa-miR-17*&organism=9606
hsa-miR-17-3p	MIMAT0000071	hsa-miR-17*	29785	CYP2S1	-0.1	http://www.microrna.org/microrna/getMrna.do?gene=29785&matureName=hsa-miR-17*&organism=9606
hsa-miR-17-3p	MIMAT0000071	hsa-miR-17*	29785	CYP2S1	-0.13	http://www.microrna.org/microrna/getMrna.do?gene=29785&matureName=hsa-miR-17*&organism=9606
hsa-miR-17-3p	MIMAT0000071	hsa-miR-17*	7027	TFDP1	-0.21	http://www.microrna.org/microrna/getMrna.do?gene=7027&matureName=hsa-miR-17*&organism=9606
hsa-miR-17-3p	MIMAT0000071	hsa-miR-17*	22881	ANKRD6	-0.44	http://www.microrna.org/microrna/getMrna.do?gene=22881&matureName=hsa-miR-17*&organism=9606
hsa-miR-17-3p	MIMAT0000071	hsa-miR-17*	79017	GGCT	-0.2	http://www.microrna.org/microrna/getMrna.do?gene=79017&matureName=hsa-miR-17*&organism=9606
hsa-miR-17-3p	MIMAT0000071	hsa-miR-17*	23117	NPIPL3	-1.34	http://www.microrna.org/microrna/getMrna.do?gene=23117&matureName=hsa-miR-17*&organism=9606
hsa-miR-17-3p	MIMAT0000071	hsa-miR-17*	84691	FAM71F1	-0.52	http://www.microrna.org/microrna/getMrna.do?gene=84691&matureName=hsa-miR-17*&organism=9606
hsa-miR-17-3p	MIMAT0000071	hsa-miR-17*	55364	IMPACT	-0.42	http://www.microrna.org/microrna/getMrna.do?gene=55364&matureName=hsa-miR-17*&organism=9606
hsa-miR-17-3p	MIMAT0000071	hsa-miR-17*	266977	GPR110	-0.48	http://www.microrna.org/microrna/getMrna.do?gene=266977&matureName=hsa-miR-17*&organism=9606
hsa-miR-17-3p	MIMAT0000071	hsa-miR-17*	3373	HYAL1	-0.48	http://www.microrna.org/microrna/getMrna.do?gene=3373&matureName=hsa-miR-17*&organism=9606
hsa-miR-17-3p	MIMAT0000071	hsa-miR-17*	283149	BCL9L	-0.1	http://www.microrna.org/microrna/getMrna.do?gene=283149&matureName=hsa-miR-17*&organism=9606
hsa-miR-17-3p	MIMAT0000071	hsa-miR-17*	81606	LBH	-0.33	http://www.microrna.org/microrna/getMrna.do?gene=81606&matureName=hsa-miR-17*&organism=9606
hsa-miR-17-3p	MIMAT0000071	hsa-miR-17*	23325	KIAA1033	-0.56	http://www.microrna.org/microrna/getMrna.do?gene=23325&matureName=hsa-miR-17*&organism=9606
hsa-miR-17-3p	MIMAT0000071	hsa-miR-17*	23325	KIAA1033	-0.11	http://www.microrna.org/microrna/getMrna.do?gene=23325&matureName=hsa-miR-17*&organism=9606
hsa-miR-17-3p	MIMAT0000071	hsa-miR-17*	2444	FRK	-0.28	http://www.microrna.org/microrna/getMrna.do?gene=2444&matureName=hsa-miR-17*&organism=9606
hsa-miR-17-3p	MIMAT0000071	hsa-miR-17*	2444	FRK	-0.1	http://www.microrna.org/microrna/getMrna.do?gene=2444&matureName=hsa-miR-17*&organism=9606
hsa-miR-17-3p	MIMAT0000071	hsa-miR-17*	11021	RAB35	-0.41	http://www.microrna.org/microrna/getMrna.do?gene=11021&matureName=hsa-miR-17*&organism=9606
hsa-miR-17-3p	MIMAT0000071	hsa-miR-17*	11021	RAB35	-0.37	http://www.microrna.org/microrna/getMrna.do?gene=11021&matureName=hsa-miR-17*&organism=9606
hsa-miR-17-3p	MIMAT0000071	hsa-miR-17*	5519	PPP2R1B	-0.42	http://www.microrna.org/microrna/getMrna.do?gene=5519&matureName=hsa-miR-17*&organism=9606
hsa-miR-17-3p	MIMAT0000071	hsa-miR-17*	56154	TEX15	-0.45	http://www.microrna.org/microrna/getMrna.do?gene=56154&matureName=hsa-miR-17*&organism=9606
hsa-miR-17-3p	MIMAT0000071	hsa-miR-17*	1746	DLX2	-0.69	http://www.microrna.org/microrna/getMrna.do?gene=1746&matureName=hsa-miR-17*&organism=9606
hsa-miR-17-3p	MIMAT0000071	hsa-miR-17*	1746	DLX2	-0.29	http://www.microrna.org/microrna/getMrna.do?gene=1746&matureName=hsa-miR-17*&organism=9606
hsa-miR-17-3p	MIMAT0000071	hsa-miR-17*	2798	GNRHR	-0.18	http://www.microrna.org/microrna/getMrna.do?gene=2798&matureName=hsa-miR-17*&organism=9606
hsa-miR-17-3p	MIMAT0000071	hsa-miR-17*	84936	ZFYVE19	-0.33	http://www.microrna.org/microrna/getMrna.do?gene=84936&matureName=hsa-miR-17*&organism=9606
hsa-miR-17-3p	MIMAT0000071	hsa-miR-17*	56648	EIF5A2	-0.62	http://www.microrna.org/microrna/getMrna.do?gene=56648&matureName=hsa-miR-17*&organism=9606
hsa-miR-17-3p	MIMAT0000071	hsa-miR-17*	56648	EIF5A2	-0.33	http://www.microrna.org/microrna/getMrna.do?gene=56648&matureName=hsa-miR-17*&organism=9606
hsa-miR-17-3p	MIMAT0000071	hsa-miR-17*	22978	NT5C2	-0.36	http://www.microrna.org/microrna/getMrna.do?gene=22978&matureName=hsa-miR-17*&organism=9606
hsa-miR-17-3p	MIMAT0000071	hsa-miR-17*	286410	ATP11C	-0.25	http://www.microrna.org/microrna/getMrna.do?gene=286410&matureName=hsa-miR-17*&organism=9606
hsa-miR-17-3p	MIMAT0000071	hsa-miR-17*	23287	AGTPBP1	-0.16	http://www.microrna.org/microrna/getMrna.do?gene=23287&matureName=hsa-miR-17*&organism=9606
hsa-miR-17-3p	MIMAT0000071	hsa-miR-17*	26494	OR8G1	-0.17	http://www.microrna.org/microrna/getMrna.do?gene=26494&matureName=hsa-miR-17*&organism=9606
hsa-miR-17-3p	MIMAT0000071	hsa-miR-17*	285189	PLGLA	-0.71	http://www.microrna.org/microrna/getMrna.do?gene=285189&matureName=hsa-miR-17*&organism=9606
hsa-miR-17-3p	MIMAT0000071	hsa-miR-17*	285189	PLGLA	-0.32	http://www.microrna.org/microrna/getMrna.do?gene=285189&matureName=hsa-miR-17*&organism=9606
hsa-miR-17-3p	MIMAT0000071	hsa-miR-17*	157922	CAMSAP1	-1.12	http://www.microrna.org/microrna/getMrna.do?gene=157922&matureName=hsa-miR-17*&organism=9606
hsa-miR-17-3p	MIMAT0000071	hsa-miR-17*	100128560	LOC100128560	-0.14	http://www.microrna.org/microrna/getMrna.do?gene=100128560&matureName=hsa-miR-17*&organism=9606
hsa-miR-17-3p	MIMAT0000071	hsa-miR-17*	100128560	LOC100128560	-0.1	http://www.microrna.org/microrna/getMrna.do?gene=100128560&matureName=hsa-miR-17*&organism=9606
hsa-miR-17-3p	MIMAT0000071	hsa-miR-17*	51517	NCKIPSD	-0.27	http://www.microrna.org/microrna/getMrna.do?gene=51517&matureName=hsa-miR-17*&organism=9606
hsa-miR-17-3p	MIMAT0000071	hsa-miR-17*	27349	MCAT	-0.25	http://www.microrna.org/microrna/getMrna.do?gene=27349&matureName=hsa-miR-17*&organism=9606
hsa-miR-17-3p	MIMAT0000071	hsa-miR-17*	9419	CRIPT	-0.94	http://www.microrna.org/microrna/getMrna.do?gene=9419&matureName=hsa-miR-17*&organism=9606
hsa-miR-17-3p	MIMAT0000071	hsa-miR-17*	3662	IRF4	-0.11	http://www.microrna.org/microrna/getMrna.do?gene=3662&matureName=hsa-miR-17*&organism=9606
hsa-miR-17-3p	MIMAT0000071	hsa-miR-17*	10001	MED6	-1.04	http://www.microrna.org/microrna/getMrna.do?gene=10001&matureName=hsa-miR-17*&organism=9606
hsa-miR-17-3p	MIMAT0000071	hsa-miR-17*	23434	C3orf27	-0.47	http://www.microrna.org/microrna/getMrna.do?gene=23434&matureName=hsa-miR-17*&organism=9606
hsa-miR-17-3p	MIMAT0000071	hsa-miR-17*	26984	SEC22A	-0.22	http://www.microrna.org/microrna/getMrna.do?gene=26984&matureName=hsa-miR-17*&organism=9606
hsa-miR-17-3p	MIMAT0000071	hsa-miR-17*	64400	AKTIP	-0.82	http://www.microrna.org/microrna/getMrna.do?gene=64400&matureName=hsa-miR-17*&organism=9606
hsa-miR-17-3p	MIMAT0000071	hsa-miR-17*	206338	AQPEP	-0.21	http://www.microrna.org/microrna/getMrna.do?gene=206338&matureName=hsa-miR-17*&organism=9606
hsa-miR-17-3p	MIMAT0000071	hsa-miR-17*	5125	PCSK5	-0.37	http://www.microrna.org/microrna/getMrna.do?gene=5125&matureName=hsa-miR-17*&organism=9606
hsa-miR-17-3p	MIMAT0000071	hsa-miR-17*	79600	TCTN1	-0.23	http://www.microrna.org/microrna/getMrna.do?gene=79600&matureName=hsa-miR-17*&organism=9606
hsa-miR-17-3p	MIMAT0000071	hsa-miR-17*	79600	TCTN1	-0.16	http://www.microrna.org/microrna/getMrna.do?gene=79600&matureName=hsa-miR-17*&organism=9606
hsa-miR-17-3p	MIMAT0000071	hsa-miR-17*	79600	TCTN1	-0.5	http://www.microrna.org/microrna/getMrna.do?gene=79600&matureName=hsa-miR-17*&organism=9606
hsa-miR-17-3p	MIMAT0000071	hsa-miR-17*	1503	CTPS	-1.04	http://www.microrna.org/microrna/getMrna.do?gene=1503&matureName=hsa-miR-17*&organism=9606
hsa-miR-17-3p	MIMAT0000071	hsa-miR-17*	3084	NRG1	-0.15	http://www.microrna.org/microrna/getMrna.do?gene=3084&matureName=hsa-miR-17*&organism=9606
hsa-miR-17-3p	MIMAT0000071	hsa-miR-17*	2742	GLRA2	-0.27	http://www.microrna.org/microrna/getMrna.do?gene=2742&matureName=hsa-miR-17*&organism=9606
hsa-miR-17-3p	MIMAT0000071	hsa-miR-17*	4211	MEIS1	-0.74	http://www.microrna.org/microrna/getMrna.do?gene=4211&matureName=hsa-miR-17*&organism=9606
hsa-miR-17-3p	MIMAT0000071	hsa-miR-17*	4211	MEIS1	-0.36	http://www.microrna.org/microrna/getMrna.do?gene=4211&matureName=hsa-miR-17*&organism=9606
hsa-miR-17-3p	MIMAT0000071	hsa-miR-17*	64427	TTC31	-0.81	http://www.microrna.org/microrna/getMrna.do?gene=64427&matureName=hsa-miR-17*&organism=9606
hsa-miR-17-3p	MIMAT0000071	hsa-miR-17*	79600	TCTN1	-0.23	http://www.microrna.org/microrna/getMrna.do?gene=79600&matureName=hsa-miR-17*&organism=9606
hsa-miR-17-3p	MIMAT0000071	hsa-miR-17*	79600	TCTN1	-0.15	http://www.microrna.org/microrna/getMrna.do?gene=79600&matureName=hsa-miR-17*&organism=9606
hsa-miR-17-3p	MIMAT0000071	hsa-miR-17*	51507	C20orf43	-0.11	http://www.microrna.org/microrna/getMrna.do?gene=51507&matureName=hsa-miR-17*&organism=9606
hsa-miR-17-3p	MIMAT0000071	hsa-miR-17*	84287	ZDHHC16	-0.92	http://www.microrna.org/microrna/getMrna.do?gene=84287&matureName=hsa-miR-17*&organism=9606
hsa-miR-17-3p	MIMAT0000071	hsa-miR-17*	79712	GTDC1	-0.82	http://www.microrna.org/microrna/getMrna.do?gene=79712&matureName=hsa-miR-17*&organism=9606
hsa-miR-17-3p	MIMAT0000071	hsa-miR-17*	79712	GTDC1	-0.12	http://www.microrna.org/microrna/getMrna.do?gene=79712&matureName=hsa-miR-17*&organism=9606
hsa-miR-17-3p	MIMAT0000071	hsa-miR-17*	79712	GTDC1	-0.2	http://www.microrna.org/microrna/getMrna.do?gene=79712&matureName=hsa-miR-17*&organism=9606
hsa-miR-17-3p	MIMAT0000071	hsa-miR-17*	4986	OPRK1	-0.35	http://www.microrna.org/microrna/getMrna.do?gene=4986&matureName=hsa-miR-17*&organism=9606
hsa-miR-17-3p	MIMAT0000071	hsa-miR-17*	23504	RIMBP2	-0.32	http://www.microrna.org/microrna/getMrna.do?gene=23504&matureName=hsa-miR-17*&organism=9606
hsa-miR-17-3p	MIMAT0000071	hsa-miR-17*	7072	TIA1	-0.1	http://www.microrna.org/microrna/getMrna.do?gene=7072&matureName=hsa-miR-17*&organism=9606
hsa-miR-17-3p	MIMAT0000071	hsa-miR-17*	285175	UNC80	-0.59	http://www.microrna.org/microrna/getMrna.do?gene=285175&matureName=hsa-miR-17*&organism=9606
hsa-miR-17-3p	MIMAT0000071	hsa-miR-17*	5800	PTPRO	-0.74	http://www.microrna.org/microrna/getMrna.do?gene=5800&matureName=hsa-miR-17*&organism=9606
hsa-miR-17-3p	MIMAT0000071	hsa-miR-17*	947	CD34	-0.17	http://www.microrna.org/microrna/getMrna.do?gene=947&matureName=hsa-miR-17*&organism=9606
hsa-miR-17-3p	MIMAT0000071	hsa-miR-17*	55015	PRPF39	-1.2	http://www.microrna.org/microrna/getMrna.do?gene=55015&matureName=hsa-miR-17*&organism=9606
hsa-miR-17-3p	MIMAT0000071	hsa-miR-17*	114882	OSBPL8	-0.42	http://www.microrna.org/microrna/getMrna.do?gene=114882&matureName=hsa-miR-17*&organism=9606
hsa-miR-17-3p	MIMAT0000071	hsa-miR-17*	1471	CST3	-0.5	http://www.microrna.org/microrna/getMrna.do?gene=1471&matureName=hsa-miR-17*&organism=9606
hsa-miR-17-3p	MIMAT0000071	hsa-miR-17*	197322	ACSF3	-0.63	http://www.microrna.org/microrna/getMrna.do?gene=197322&matureName=hsa-miR-17*&organism=9606
hsa-miR-17-3p	MIMAT0000071	hsa-miR-17*	3070	HELLS	-0.11	http://www.microrna.org/microrna/getMrna.do?gene=3070&matureName=hsa-miR-17*&organism=9606
hsa-miR-17-3p	MIMAT0000071	hsa-miR-17*	344595	LOC344595	-0.18	http://www.microrna.org/microrna/getMrna.do?gene=344595&matureName=hsa-miR-17*&organism=9606
hsa-miR-17-3p	MIMAT0000071	hsa-miR-17*	5783	PTPN13	-0.15	http://www.microrna.org/microrna/getMrna.do?gene=5783&matureName=hsa-miR-17*&organism=9606
hsa-miR-17-3p	MIMAT0000071	hsa-miR-17*	6317	SERPINB3	-0.88	http://www.microrna.org/microrna/getMrna.do?gene=6317&matureName=hsa-miR-17*&organism=9606
hsa-miR-17-3p	MIMAT0000071	hsa-miR-17*	84305	WIBG	-1.03	http://www.microrna.org/microrna/getMrna.do?gene=84305&matureName=hsa-miR-17*&organism=9606
hsa-miR-17-3p	MIMAT0000071	hsa-miR-17*	23216	TBC1D1	-0.26	http://www.microrna.org/microrna/getMrna.do?gene=23216&matureName=hsa-miR-17*&organism=9606
hsa-miR-17-3p	MIMAT0000071	hsa-miR-17*	60437	CDH26	-0.88	http://www.microrna.org/microrna/getMrna.do?gene=60437&matureName=hsa-miR-17*&organism=9606
hsa-miR-17-3p	MIMAT0000071	hsa-miR-17*	84276	NICN1	-0.21	http://www.microrna.org/microrna/getMrna.do?gene=84276&matureName=hsa-miR-17*&organism=9606
hsa-miR-17-3p	MIMAT0000071	hsa-miR-17*	817	CAMK2D	-0.4	http://www.microrna.org/microrna/getMrna.do?gene=817&matureName=hsa-miR-17*&organism=9606
hsa-miR-17-3p	MIMAT0000071	hsa-miR-17*	817	CAMK2D	-0.7	http://www.microrna.org/microrna/getMrna.do?gene=817&matureName=hsa-miR-17*&organism=9606
hsa-miR-17-3p	MIMAT0000071	hsa-miR-17*	284013	VMO1	-0.1	http://www.microrna.org/microrna/getMrna.do?gene=284013&matureName=hsa-miR-17*&organism=9606
hsa-miR-17-3p	MIMAT0000071	hsa-miR-17*	729678	LOC729678	-0.31	http://www.microrna.org/microrna/getMrna.do?gene=729678&matureName=hsa-miR-17*&organism=9606
hsa-miR-17-3p	MIMAT0000071	hsa-miR-17*	9779	TBC1D5	-0.4	http://www.microrna.org/microrna/getMrna.do?gene=9779&matureName=hsa-miR-17*&organism=9606
hsa-miR-17-3p	MIMAT0000071	hsa-miR-17*	7818	DAP3	-0.31	http://www.microrna.org/microrna/getMrna.do?gene=7818&matureName=hsa-miR-17*&organism=9606
hsa-miR-17-3p	MIMAT0000071	hsa-miR-17*	401589	LOC401589	-0.74	http://www.microrna.org/microrna/getMrna.do?gene=401589&matureName=hsa-miR-17*&organism=9606
hsa-miR-17-3p	MIMAT0000071	hsa-miR-17*	634	CEACAM1	-0.19	http://www.microrna.org/microrna/getMrna.do?gene=634&matureName=hsa-miR-17*&organism=9606
hsa-miR-17-3p	MIMAT0000071	hsa-miR-17*	3035	HARS	-0.14	http://www.microrna.org/microrna/getMrna.do?gene=3035&matureName=hsa-miR-17*&organism=9606
hsa-miR-17-3p	MIMAT0000071	hsa-miR-17*	5998	RGS3	-0.1	http://www.microrna.org/microrna/getMrna.do?gene=5998&matureName=hsa-miR-17*&organism=9606
hsa-miR-17-3p	MIMAT0000071	hsa-miR-17*	54700	RRN3	-0.48	http://www.microrna.org/microrna/getMrna.do?gene=54700&matureName=hsa-miR-17*&organism=9606
hsa-miR-17-3p	MIMAT0000071	hsa-miR-17*	8193	DPF1	-0.18	http://www.microrna.org/microrna/getMrna.do?gene=8193&matureName=hsa-miR-17*&organism=9606
hsa-miR-17-3p	MIMAT0000071	hsa-miR-17*	441355	FLJ39080	-0.64	http://www.microrna.org/microrna/getMrna.do?gene=441355&matureName=hsa-miR-17*&organism=9606
hsa-miR-17-3p	MIMAT0000071	hsa-miR-17*	23411	SIRT1	-1.1	http://www.microrna.org/microrna/getMrna.do?gene=23411&matureName=hsa-miR-17*&organism=9606
hsa-miR-17-3p	MIMAT0000071	hsa-miR-17*	113802	C1orf59	-0.24	http://www.microrna.org/microrna/getMrna.do?gene=113802&matureName=hsa-miR-17*&organism=9606
hsa-miR-17-3p	MIMAT0000071	hsa-miR-17*	55728	N4BP2	-1.08	http://www.microrna.org/microrna/getMrna.do?gene=55728&matureName=hsa-miR-17*&organism=9606
hsa-miR-17-3p	MIMAT0000071	hsa-miR-17*	3756	KCNH1	-0.19	http://www.microrna.org/microrna/getMrna.do?gene=3756&matureName=hsa-miR-17*&organism=9606
hsa-miR-17-3p	MIMAT0000071	hsa-miR-17*	154141	MBOAT1	-1.14	http://www.microrna.org/microrna/getMrna.do?gene=154141&matureName=hsa-miR-17*&organism=9606
hsa-miR-17-3p	MIMAT0000071	hsa-miR-17*	340390	KIAA1875	-0.42	http://www.microrna.org/microrna/getMrna.do?gene=340390&matureName=hsa-miR-17*&organism=9606
hsa-miR-17-3p	MIMAT0000071	hsa-miR-17*	79800	ALS2CR8	-0.88	http://www.microrna.org/microrna/getMrna.do?gene=79800&matureName=hsa-miR-17*&organism=9606
hsa-miR-17-3p	MIMAT0000071	hsa-miR-17*	170679	PSORS1C1	-0.45	http://www.microrna.org/microrna/getMrna.do?gene=170679&matureName=hsa-miR-17*&organism=9606
hsa-miR-17-3p	MIMAT0000071	hsa-miR-17*	65258	MPPE1	-0.23	http://www.microrna.org/microrna/getMrna.do?gene=65258&matureName=hsa-miR-17*&organism=9606
hsa-miR-17-3p	MIMAT0000071	hsa-miR-17*	6935	ZEB1	-0.1	http://www.microrna.org/microrna/getMrna.do?gene=6935&matureName=hsa-miR-17*&organism=9606
hsa-miR-17-3p	MIMAT0000071	hsa-miR-17*	6935	ZEB1	-0.33	http://www.microrna.org/microrna/getMrna.do?gene=6935&matureName=hsa-miR-17*&organism=9606
hsa-miR-17-3p	MIMAT0000071	hsa-miR-17*	170679	PSORS1C1	-0.48	http://www.microrna.org/microrna/getMrna.do?gene=170679&matureName=hsa-miR-17*&organism=9606
hsa-miR-17-3p	MIMAT0000071	hsa-miR-17*	6992	PPP1R11	-0.11	http://www.microrna.org/microrna/getMrna.do?gene=6992&matureName=hsa-miR-17*&organism=9606
hsa-miR-17-3p	MIMAT0000071	hsa-miR-17*	6992	PPP1R11	-0.23	http://www.microrna.org/microrna/getMrna.do?gene=6992&matureName=hsa-miR-17*&organism=9606
hsa-miR-17-3p	MIMAT0000071	hsa-miR-17*	10243	GPHN	-0.11	http://www.microrna.org/microrna/getMrna.do?gene=10243&matureName=hsa-miR-17*&organism=9606
hsa-miR-17-3p	MIMAT0000071	hsa-miR-17*	3112	HLA-DOB	-0.53	http://www.microrna.org/microrna/getMrna.do?gene=3112&matureName=hsa-miR-17*&organism=9606
hsa-miR-17-3p	MIMAT0000071	hsa-miR-17*	23271	CAMSAP1L1	-0.1	http://www.microrna.org/microrna/getMrna.do?gene=23271&matureName=hsa-miR-17*&organism=9606
hsa-miR-17-3p	MIMAT0000071	hsa-miR-17*	2844	GPR21	-0.11	http://www.microrna.org/microrna/getMrna.do?gene=2844&matureName=hsa-miR-17*&organism=9606
hsa-miR-17-3p	MIMAT0000071	hsa-miR-17*	7151	TOP1P1	-1.1	http://www.microrna.org/microrna/getMrna.do?gene=7151&matureName=hsa-miR-17*&organism=9606
hsa-miR-17-3p	MIMAT0000071	hsa-miR-17*	145773	FAM81A	-0.17	http://www.microrna.org/microrna/getMrna.do?gene=145773&matureName=hsa-miR-17*&organism=9606
hsa-miR-17-3p	MIMAT0000071	hsa-miR-17*	645432	ARRDC5	-0.16	http://www.microrna.org/microrna/getMrna.do?gene=645432&matureName=hsa-miR-17*&organism=9606
hsa-miR-17-3p	MIMAT0000071	hsa-miR-17*	55093	WDYHV1	-0.44	http://www.microrna.org/microrna/getMrna.do?gene=55093&matureName=hsa-miR-17*&organism=9606
hsa-miR-17-3p	MIMAT0000071	hsa-miR-17*	6907	TBL1X	-0.1	http://www.microrna.org/microrna/getMrna.do?gene=6907&matureName=hsa-miR-17*&organism=9606
hsa-miR-17-3p	MIMAT0000071	hsa-miR-17*	130733	TMEM178	-0.1	http://www.microrna.org/microrna/getMrna.do?gene=130733&matureName=hsa-miR-17*&organism=9606
hsa-miR-17-3p	MIMAT0000071	hsa-miR-17*	3655	ITGA6	-0.14	http://www.microrna.org/microrna/getMrna.do?gene=3655&matureName=hsa-miR-17*&organism=9606
hsa-miR-17-3p	MIMAT0000071	hsa-miR-17*	89781	HPS4	-0.4	http://www.microrna.org/microrna/getMrna.do?gene=89781&matureName=hsa-miR-17*&organism=9606
hsa-miR-17-3p	MIMAT0000071	hsa-miR-17*	706	TSPO	-0.39	http://www.microrna.org/microrna/getMrna.do?gene=706&matureName=hsa-miR-17*&organism=9606
hsa-miR-17-3p	MIMAT0000071	hsa-miR-17*	4820	NKTR	-0.49	http://www.microrna.org/microrna/getMrna.do?gene=4820&matureName=hsa-miR-17*&organism=9606
hsa-miR-17-3p	MIMAT0000071	hsa-miR-17*	23063	WAPAL	-0.32	http://www.microrna.org/microrna/getMrna.do?gene=23063&matureName=hsa-miR-17*&organism=9606
hsa-miR-17-3p	MIMAT0000071	hsa-miR-17*	58499	ZNF462	-1.14	http://www.microrna.org/microrna/getMrna.do?gene=58499&matureName=hsa-miR-17*&organism=9606
hsa-miR-17-3p	MIMAT0000071	hsa-miR-17*	5880	RAC2	-0.12	http://www.microrna.org/microrna/getMrna.do?gene=5880&matureName=hsa-miR-17*&organism=9606
hsa-miR-17-3p	MIMAT0000071	hsa-miR-17*	340719	NANOS1	-0.38	http://www.microrna.org/microrna/getMrna.do?gene=340719&matureName=hsa-miR-17*&organism=9606
hsa-miR-17-3p	MIMAT0000071	hsa-miR-17*	23286	WWC1	-0.13	http://www.microrna.org/microrna/getMrna.do?gene=23286&matureName=hsa-miR-17*&organism=9606
hsa-miR-17-3p	MIMAT0000071	hsa-miR-17*	24140	FTSJ1	-0.48	http://www.microrna.org/microrna/getMrna.do?gene=24140&matureName=hsa-miR-17*&organism=9606
hsa-miR-17-3p	MIMAT0000071	hsa-miR-17*	24140	FTSJ1	-0.18	http://www.microrna.org/microrna/getMrna.do?gene=24140&matureName=hsa-miR-17*&organism=9606
hsa-miR-17-3p	MIMAT0000071	hsa-miR-17*	84159	ARID5B	-0.41	http://www.microrna.org/microrna/getMrna.do?gene=84159&matureName=hsa-miR-17*&organism=9606
hsa-miR-17-3p	MIMAT0000071	hsa-miR-17*	10144	FAM13A	-0.1	http://www.microrna.org/microrna/getMrna.do?gene=10144&matureName=hsa-miR-17*&organism=9606
hsa-miR-17-3p	MIMAT0000071	hsa-miR-17*	6935	ZEB1	-0.1	http://www.microrna.org/microrna/getMrna.do?gene=6935&matureName=hsa-miR-17*&organism=9606
hsa-miR-17-3p	MIMAT0000071	hsa-miR-17*	6935	ZEB1	-0.32	http://www.microrna.org/microrna/getMrna.do?gene=6935&matureName=hsa-miR-17*&organism=9606
hsa-miR-17-3p	MIMAT0000071	hsa-miR-17*	9282	MED14	-1.24	http://www.microrna.org/microrna/getMrna.do?gene=9282&matureName=hsa-miR-17*&organism=9606
hsa-miR-17-3p	MIMAT0000071	hsa-miR-17*	6845	VAMP7	-0.95	http://www.microrna.org/microrna/getMrna.do?gene=6845&matureName=hsa-miR-17*&organism=9606
hsa-miR-17-3p	MIMAT0000071	hsa-miR-17*	23344	ESYT1	-0.46	http://www.microrna.org/microrna/getMrna.do?gene=23344&matureName=hsa-miR-17*&organism=9606
hsa-miR-17-3p	MIMAT0000071	hsa-miR-17*	80108	ZFP2	-0.83	http://www.microrna.org/microrna/getMrna.do?gene=80108&matureName=hsa-miR-17*&organism=9606
hsa-miR-17-3p	MIMAT0000071	hsa-miR-17*	6935	ZEB1	-0.26	http://www.microrna.org/microrna/getMrna.do?gene=6935&matureName=hsa-miR-17*&organism=9606
hsa-miR-17-3p	MIMAT0000071	hsa-miR-17*	10982	MAPRE2	-0.28	http://www.microrna.org/microrna/getMrna.do?gene=10982&matureName=hsa-miR-17*&organism=9606
hsa-miR-17-3p	MIMAT0000071	hsa-miR-17*	23034	SAMD4A	-0.36	http://www.microrna.org/microrna/getMrna.do?gene=23034&matureName=hsa-miR-17*&organism=9606
hsa-miR-17-3p	MIMAT0000071	hsa-miR-17*	9645	MICAL2	-0.1	http://www.microrna.org/microrna/getMrna.do?gene=9645&matureName=hsa-miR-17*&organism=9606
hsa-miR-17-3p	MIMAT0000071	hsa-miR-17*	57282	SLC4A10	-0.16	http://www.microrna.org/microrna/getMrna.do?gene=57282&matureName=hsa-miR-17*&organism=9606
hsa-miR-17-3p	MIMAT0000071	hsa-miR-17*	91147	TMEM67	-0.16	http://www.microrna.org/microrna/getMrna.do?gene=91147&matureName=hsa-miR-17*&organism=9606
hsa-miR-17-3p	MIMAT0000071	hsa-miR-17*	4154	MBNL1	-1.04	http://www.microrna.org/microrna/getMrna.do?gene=4154&matureName=hsa-miR-17*&organism=9606
hsa-miR-17-3p	MIMAT0000071	hsa-miR-17*	93134	ZNF561	-0.53	http://www.microrna.org/microrna/getMrna.do?gene=93134&matureName=hsa-miR-17*&organism=9606
hsa-miR-17-3p	MIMAT0000071	hsa-miR-17*	6992	PPP1R11	-0.11	http://www.microrna.org/microrna/getMrna.do?gene=6992&matureName=hsa-miR-17*&organism=9606
hsa-miR-17-3p	MIMAT0000071	hsa-miR-17*	6992	PPP1R11	-0.22	http://www.microrna.org/microrna/getMrna.do?gene=6992&matureName=hsa-miR-17*&organism=9606
hsa-miR-17-3p	MIMAT0000071	hsa-miR-17*	23499	MACF1	-0.1	http://www.microrna.org/microrna/getMrna.do?gene=23499&matureName=hsa-miR-17*&organism=9606
hsa-miR-17-3p	MIMAT0000071	hsa-miR-17*	9919	SEC16A	-0.37	http://www.microrna.org/microrna/getMrna.do?gene=9919&matureName=hsa-miR-17*&organism=9606
hsa-miR-17-3p	MIMAT0000071	hsa-miR-17*	694	BTG1	-0.13	http://www.microrna.org/microrna/getMrna.do?gene=694&matureName=hsa-miR-17*&organism=9606
hsa-miR-17-3p	MIMAT0000071	hsa-miR-17*	4615	MYD88	-0.59	http://www.microrna.org/microrna/getMrna.do?gene=4615&matureName=hsa-miR-17*&organism=9606
hsa-miR-17-3p	MIMAT0000071	hsa-miR-17*	9118	INA	-0.66	http://www.microrna.org/microrna/getMrna.do?gene=9118&matureName=hsa-miR-17*&organism=9606
hsa-miR-17-3p	MIMAT0000071	hsa-miR-17*	25940	FAM98A	-0.3	http://www.microrna.org/microrna/getMrna.do?gene=25940&matureName=hsa-miR-17*&organism=9606
hsa-miR-17-3p	MIMAT0000071	hsa-miR-17*	5244	ABCB4	-0.63	http://www.microrna.org/microrna/getMrna.do?gene=5244&matureName=hsa-miR-17*&organism=9606
hsa-miR-17-3p	MIMAT0000071	hsa-miR-17*	5244	ABCB4	-0.64	http://www.microrna.org/microrna/getMrna.do?gene=5244&matureName=hsa-miR-17*&organism=9606
hsa-miR-17-3p	MIMAT0000071	hsa-miR-17*	54212	SNTG1	-0.3	http://www.microrna.org/microrna/getMrna.do?gene=54212&matureName=hsa-miR-17*&organism=9606
hsa-miR-17-3p	MIMAT0000071	hsa-miR-17*	56992	KIF15	-0.41	http://www.microrna.org/microrna/getMrna.do?gene=56992&matureName=hsa-miR-17*&organism=9606
hsa-miR-17-3p	MIMAT0000071	hsa-miR-17*	55738	ARFGAP1	-0.11	http://www.microrna.org/microrna/getMrna.do?gene=55738&matureName=hsa-miR-17*&organism=9606
hsa-miR-17-3p	MIMAT0000071	hsa-miR-17*	1912	PHC2	-0.6	http://www.microrna.org/microrna/getMrna.do?gene=1912&matureName=hsa-miR-17*&organism=9606
hsa-miR-17-3p	MIMAT0000071	hsa-miR-17*	833	CARS	-0.16	http://www.microrna.org/microrna/getMrna.do?gene=833&matureName=hsa-miR-17*&organism=9606
hsa-miR-17-3p	MIMAT0000071	hsa-miR-17*	100129405	MSTO2P	-0.15	http://www.microrna.org/microrna/getMrna.do?gene=100129405&matureName=hsa-miR-17*&organism=9606
hsa-miR-17-3p	MIMAT0000071	hsa-miR-17*	10263	CDK2AP2	-0.18	http://www.microrna.org/microrna/getMrna.do?gene=10263&matureName=hsa-miR-17*&organism=9606
hsa-miR-17-3p	MIMAT0000071	hsa-miR-17*	55089	SLC38A4	-0.89	http://www.microrna.org/microrna/getMrna.do?gene=55089&matureName=hsa-miR-17*&organism=9606
hsa-miR-17-3p	MIMAT0000071	hsa-miR-17*	6046	BRD2	-1.04	http://www.microrna.org/microrna/getMrna.do?gene=6046&matureName=hsa-miR-17*&organism=9606
hsa-miR-17-3p	MIMAT0000071	hsa-miR-17*	254827	NAALADL2	-0.1	http://www.microrna.org/microrna/getMrna.do?gene=254827&matureName=hsa-miR-17*&organism=9606
hsa-miR-17-3p	MIMAT0000071	hsa-miR-17*	8455	ATRN	-0.34	http://www.microrna.org/microrna/getMrna.do?gene=8455&matureName=hsa-miR-17*&organism=9606
hsa-miR-17-3p	MIMAT0000071	hsa-miR-17*	199221	DZIP1L	-0.77	http://www.microrna.org/microrna/getMrna.do?gene=199221&matureName=hsa-miR-17*&organism=9606
hsa-miR-17-3p	MIMAT0000071	hsa-miR-17*	92755	TUBBP1	-1.02	http://www.microrna.org/microrna/getMrna.do?gene=92755&matureName=hsa-miR-17*&organism=9606
hsa-miR-17-3p	MIMAT0000071	hsa-miR-17*	166793	ZBTB49	-0.31	http://www.microrna.org/microrna/getMrna.do?gene=166793&matureName=hsa-miR-17*&organism=9606
hsa-miR-17-3p	MIMAT0000071	hsa-miR-17*	149647	FAM71A	-0.11	http://www.microrna.org/microrna/getMrna.do?gene=149647&matureName=hsa-miR-17*&organism=9606
hsa-miR-17-3p	MIMAT0000071	hsa-miR-17*	117178	SSX2IP	-0.14	http://www.microrna.org/microrna/getMrna.do?gene=117178&matureName=hsa-miR-17*&organism=9606
hsa-miR-17-3p	MIMAT0000071	hsa-miR-17*	6854	SYN2	-0.14	http://www.microrna.org/microrna/getMrna.do?gene=6854&matureName=hsa-miR-17*&organism=9606
hsa-miR-17-3p	MIMAT0000071	hsa-miR-17*	337867	UBAC2	-0.44	http://www.microrna.org/microrna/getMrna.do?gene=337867&matureName=hsa-miR-17*&organism=9606
hsa-miR-17-3p	MIMAT0000071	hsa-miR-17*	337867	UBAC2	-0.33	http://www.microrna.org/microrna/getMrna.do?gene=337867&matureName=hsa-miR-17*&organism=9606
hsa-miR-17-3p	MIMAT0000071	hsa-miR-17*	196528	ARID2	-0.14	http://www.microrna.org/microrna/getMrna.do?gene=196528&matureName=hsa-miR-17*&organism=9606
hsa-miR-17-3p	MIMAT0000071	hsa-miR-17*	196528	ARID2	-0.59	http://www.microrna.org/microrna/getMrna.do?gene=196528&matureName=hsa-miR-17*&organism=9606
hsa-miR-17-3p	MIMAT0000071	hsa-miR-17*	196528	ARID2	-0.69	http://www.microrna.org/microrna/getMrna.do?gene=196528&matureName=hsa-miR-17*&organism=9606
hsa-miR-17-3p	MIMAT0000071	hsa-miR-17*	60488	MRPS35	-0.13	http://www.microrna.org/microrna/getMrna.do?gene=60488&matureName=hsa-miR-17*&organism=9606
hsa-miR-17-3p	MIMAT0000071	hsa-miR-17*	253650	ANKRD18A	-0.13	http://www.microrna.org/microrna/getMrna.do?gene=253650&matureName=hsa-miR-17*&organism=9606
hsa-miR-17-3p	MIMAT0000071	hsa-miR-17*	55183	RIF1	-0.12	http://www.microrna.org/microrna/getMrna.do?gene=55183&matureName=hsa-miR-17*&organism=9606
hsa-miR-17-3p	MIMAT0000071	hsa-miR-17*	821	CANX	-0.28	http://www.microrna.org/microrna/getMrna.do?gene=821&matureName=hsa-miR-17*&organism=9606
hsa-miR-17-3p	MIMAT0000071	hsa-miR-17*	54477	PLEKHA5	-0.92	http://www.microrna.org/microrna/getMrna.do?gene=54477&matureName=hsa-miR-17*&organism=9606
hsa-miR-17-3p	MIMAT0000071	hsa-miR-17*	4976	OPA1	-0.84	http://www.microrna.org/microrna/getMrna.do?gene=4976&matureName=hsa-miR-17*&organism=9606
hsa-miR-17-3p	MIMAT0000071	hsa-miR-17*	359	AQP2	-0.1	http://www.microrna.org/microrna/getMrna.do?gene=359&matureName=hsa-miR-17*&organism=9606
hsa-miR-17-3p	MIMAT0000071	hsa-miR-17*	2016	EMX1	-0.25	http://www.microrna.org/microrna/getMrna.do?gene=2016&matureName=hsa-miR-17*&organism=9606
hsa-miR-17-3p	MIMAT0000071	hsa-miR-17*	766	CA7	-0.6	http://www.microrna.org/microrna/getMrna.do?gene=766&matureName=hsa-miR-17*&organism=9606
hsa-miR-17-3p	MIMAT0000071	hsa-miR-17*	6996	TDG	-0.13	http://www.microrna.org/microrna/getMrna.do?gene=6996&matureName=hsa-miR-17*&organism=9606
hsa-miR-17-3p	MIMAT0000071	hsa-miR-17*	145873	MESP2	-0.13	http://www.microrna.org/microrna/getMrna.do?gene=145873&matureName=hsa-miR-17*&organism=9606
hsa-miR-17-3p	MIMAT0000071	hsa-miR-17*	23012	STK38L	-0.18	http://www.microrna.org/microrna/getMrna.do?gene=23012&matureName=hsa-miR-17*&organism=9606
hsa-miR-17-3p	MIMAT0000071	hsa-miR-17*	84861	KLHL22	-0.24	http://www.microrna.org/microrna/getMrna.do?gene=84861&matureName=hsa-miR-17*&organism=9606
hsa-miR-17-3p	MIMAT0000071	hsa-miR-17*	2571	GAD1	-0.3	http://www.microrna.org/microrna/getMrna.do?gene=2571&matureName=hsa-miR-17*&organism=9606
hsa-miR-17-3p	MIMAT0000071	hsa-miR-17*	5289	PIK3C3	-0.17	http://www.microrna.org/microrna/getMrna.do?gene=5289&matureName=hsa-miR-17*&organism=9606
hsa-miR-17-3p	MIMAT0000071	hsa-miR-17*	10125	RASGRP1	-0.93	http://www.microrna.org/microrna/getMrna.do?gene=10125&matureName=hsa-miR-17*&organism=9606
hsa-miR-17-3p	MIMAT0000071	hsa-miR-17*	26273	FBXO3	-0.94	http://www.microrna.org/microrna/getMrna.do?gene=26273&matureName=hsa-miR-17*&organism=9606
hsa-miR-17-3p	MIMAT0000071	hsa-miR-17*	26054	SENP6	-0.18	http://www.microrna.org/microrna/getMrna.do?gene=26054&matureName=hsa-miR-17*&organism=9606
hsa-miR-17-3p	MIMAT0000071	hsa-miR-17*	129025	ZNF280A	-0.86	http://www.microrna.org/microrna/getMrna.do?gene=129025&matureName=hsa-miR-17*&organism=9606
hsa-miR-17-3p	MIMAT0000071	hsa-miR-17*	6586	SLIT3	-0.12	http://www.microrna.org/microrna/getMrna.do?gene=6586&matureName=hsa-miR-17*&organism=9606
hsa-miR-17-3p	MIMAT0000071	hsa-miR-17*	9329	GTF3C4	-0.28	http://www.microrna.org/microrna/getMrna.do?gene=9329&matureName=hsa-miR-17*&organism=9606
hsa-miR-17-3p	MIMAT0000071	hsa-miR-17*	653140	C2orf84	-0.11	http://www.microrna.org/microrna/getMrna.do?gene=653140&matureName=hsa-miR-17*&organism=9606
hsa-miR-17-3p	MIMAT0000071	hsa-miR-17*	6594	SMARCA1	-0.14	http://www.microrna.org/microrna/getMrna.do?gene=6594&matureName=hsa-miR-17*&organism=9606
hsa-miR-17-3p	MIMAT0000071	hsa-miR-17*	10645	CAMKK2	-0.13	http://www.microrna.org/microrna/getMrna.do?gene=10645&matureName=hsa-miR-17*&organism=9606
hsa-miR-17-3p	MIMAT0000071	hsa-miR-17*	63905	MANBAL	-0.16	http://www.microrna.org/microrna/getMrna.do?gene=63905&matureName=hsa-miR-17*&organism=9606
hsa-miR-17-3p	MIMAT0000071	hsa-miR-17*	114044	MCM3APAS	-0.3	http://www.microrna.org/microrna/getMrna.do?gene=114044&matureName=hsa-miR-17*&organism=9606
hsa-miR-17-3p	MIMAT0000071	hsa-miR-17*	8880	FUBP1	-0.13	http://www.microrna.org/microrna/getMrna.do?gene=8880&matureName=hsa-miR-17*&organism=9606
hsa-miR-17-3p	MIMAT0000071	hsa-miR-17*	103	ADAR	-0.23	http://www.microrna.org/microrna/getMrna.do?gene=103&matureName=hsa-miR-17*&organism=9606
hsa-miR-17-3p	MIMAT0000071	hsa-miR-17*	84083	ZRANB3	-0.48	http://www.microrna.org/microrna/getMrna.do?gene=84083&matureName=hsa-miR-17*&organism=9606
hsa-miR-17-3p	MIMAT0000071	hsa-miR-17*	53405	CLIC5	-0.1	http://www.microrna.org/microrna/getMrna.do?gene=53405&matureName=hsa-miR-17*&organism=9606
hsa-miR-17-3p	MIMAT0000071	hsa-miR-17*	53405	CLIC5	-0.19	http://www.microrna.org/microrna/getMrna.do?gene=53405&matureName=hsa-miR-17*&organism=9606
hsa-miR-17-3p	MIMAT0000071	hsa-miR-17*	5333	PLCD1	-0.17	http://www.microrna.org/microrna/getMrna.do?gene=5333&matureName=hsa-miR-17*&organism=9606
hsa-miR-17-3p	MIMAT0000071	hsa-miR-17*	960	CD44	-1.07	http://www.microrna.org/microrna/getMrna.do?gene=960&matureName=hsa-miR-17*&organism=9606
hsa-miR-17-3p	MIMAT0000071	hsa-miR-17*	7431	VIM	-0.26	http://www.microrna.org/microrna/getMrna.do?gene=7431&matureName=hsa-miR-17*&organism=9606
hsa-miR-17-3p	MIMAT0000071	hsa-miR-17*	170063	CXorf22	-0.1	http://www.microrna.org/microrna/getMrna.do?gene=170063&matureName=hsa-miR-17*&organism=9606
hsa-miR-17-3p	MIMAT0000071	hsa-miR-17*	6992	PPP1R11	-0.11	http://www.microrna.org/microrna/getMrna.do?gene=6992&matureName=hsa-miR-17*&organism=9606
hsa-miR-17-3p	MIMAT0000071	hsa-miR-17*	6992	PPP1R11	-0.23	http://www.microrna.org/microrna/getMrna.do?gene=6992&matureName=hsa-miR-17*&organism=9606
hsa-miR-17-3p	MIMAT0000071	hsa-miR-17*	474149	TTTY4B	-0.19	http://www.microrna.org/microrna/getMrna.do?gene=474149&matureName=hsa-miR-17*&organism=9606
hsa-miR-17-3p	MIMAT0000071	hsa-miR-17*	3673	ITGA2	-0.15	http://www.microrna.org/microrna/getMrna.do?gene=3673&matureName=hsa-miR-17*&organism=9606
hsa-miR-17-3p	MIMAT0000071	hsa-miR-17*	23150	FRMD4B	-0.34	http://www.microrna.org/microrna/getMrna.do?gene=23150&matureName=hsa-miR-17*&organism=9606
hsa-miR-17-3p	MIMAT0000071	hsa-miR-17*	2581	GALC	-0.13	http://www.microrna.org/microrna/getMrna.do?gene=2581&matureName=hsa-miR-17*&organism=9606
hsa-miR-17-3p	MIMAT0000071	hsa-miR-17*	5504	PPP1R2	-0.1	http://www.microrna.org/microrna/getMrna.do?gene=5504&matureName=hsa-miR-17*&organism=9606
hsa-miR-17-3p	MIMAT0000071	hsa-miR-17*	5504	PPP1R2	-0.76	http://www.microrna.org/microrna/getMrna.do?gene=5504&matureName=hsa-miR-17*&organism=9606
hsa-miR-17-3p	MIMAT0000071	hsa-miR-17*	26953	RANBP6	-0.71	http://www.microrna.org/microrna/getMrna.do?gene=26953&matureName=hsa-miR-17*&organism=9606
hsa-miR-17-3p	MIMAT0000071	hsa-miR-17*	114971	PTPMT1	-0.1	http://www.microrna.org/microrna/getMrna.do?gene=114971&matureName=hsa-miR-17*&organism=9606
hsa-miR-17-3p	MIMAT0000071	hsa-miR-17*	10121	ACTR1A	-0.11	http://www.microrna.org/microrna/getMrna.do?gene=10121&matureName=hsa-miR-17*&organism=9606
hsa-miR-17-3p	MIMAT0000071	hsa-miR-17*	64131	XYLT1	-0.1	http://www.microrna.org/microrna/getMrna.do?gene=64131&matureName=hsa-miR-17*&organism=9606
hsa-miR-17-3p	MIMAT0000071	hsa-miR-17*	7109	TRAPPC10	-0.24	http://www.microrna.org/microrna/getMrna.do?gene=7109&matureName=hsa-miR-17*&organism=9606
hsa-miR-17-3p	MIMAT0000071	hsa-miR-17*	7109	TRAPPC10	-0.28	http://www.microrna.org/microrna/getMrna.do?gene=7109&matureName=hsa-miR-17*&organism=9606
hsa-miR-17-3p	MIMAT0000071	hsa-miR-17*	2332	FMR1	-0.2	http://www.microrna.org/microrna/getMrna.do?gene=2332&matureName=hsa-miR-17*&organism=9606
hsa-miR-17-3p	MIMAT0000071	hsa-miR-17*	5128	CDK17	-1.17	http://www.microrna.org/microrna/getMrna.do?gene=5128&matureName=hsa-miR-17*&organism=9606
hsa-miR-17-3p	MIMAT0000071	hsa-miR-17*	2057	EPOR	-0.62	http://www.microrna.org/microrna/getMrna.do?gene=2057&matureName=hsa-miR-17*&organism=9606
hsa-miR-17-3p	MIMAT0000071	hsa-miR-17*	80059	LRRTM4	-0.24	http://www.microrna.org/microrna/getMrna.do?gene=80059&matureName=hsa-miR-17*&organism=9606
hsa-miR-17-3p	MIMAT0000071	hsa-miR-17*	80017	C14orf159	-0.68	http://www.microrna.org/microrna/getMrna.do?gene=80017&matureName=hsa-miR-17*&organism=9606
hsa-miR-17-3p	MIMAT0000071	hsa-miR-17*	148979	GLIS1	-0.27	http://www.microrna.org/microrna/getMrna.do?gene=148979&matureName=hsa-miR-17*&organism=9606
hsa-miR-17-3p	MIMAT0000071	hsa-miR-17*	3700	ITIH4	-0.27	http://www.microrna.org/microrna/getMrna.do?gene=3700&matureName=hsa-miR-17*&organism=9606
hsa-miR-17-3p	MIMAT0000071	hsa-miR-17*	93643	TJAP1	-0.14	http://www.microrna.org/microrna/getMrna.do?gene=93643&matureName=hsa-miR-17*&organism=9606
hsa-miR-17-3p	MIMAT0000071	hsa-miR-17*	124446	TMEM219	-0.38	http://www.microrna.org/microrna/getMrna.do?gene=124446&matureName=hsa-miR-17*&organism=9606
hsa-miR-17-3p	MIMAT0000071	hsa-miR-17*	55425	KIAA1704	-0.44	http://www.microrna.org/microrna/getMrna.do?gene=55425&matureName=hsa-miR-17*&organism=9606
hsa-miR-17-3p	MIMAT0000071	hsa-miR-17*	132864	CPEB2	-1.2	http://www.microrna.org/microrna/getMrna.do?gene=132864&matureName=hsa-miR-17*&organism=9606
hsa-miR-17-3p	MIMAT0000071	hsa-miR-17*	80862	NCRNA00171	-0.37	http://www.microrna.org/microrna/getMrna.do?gene=80862&matureName=hsa-miR-17*&organism=9606
hsa-miR-17-3p	MIMAT0000071	hsa-miR-17*	51348	KLRF1	-0.14	http://www.microrna.org/microrna/getMrna.do?gene=51348&matureName=hsa-miR-17*&organism=9606
hsa-miR-17-3p	MIMAT0000071	hsa-miR-17*	1392	CRH	-0.51	http://www.microrna.org/microrna/getMrna.do?gene=1392&matureName=hsa-miR-17*&organism=9606
hsa-miR-17-3p	MIMAT0000071	hsa-miR-17*	9181	ARHGEF2	-0.29	http://www.microrna.org/microrna/getMrna.do?gene=9181&matureName=hsa-miR-17*&organism=9606
hsa-miR-17-3p	MIMAT0000071	hsa-miR-17*	9181	ARHGEF2	-0.1	http://www.microrna.org/microrna/getMrna.do?gene=9181&matureName=hsa-miR-17*&organism=9606
hsa-miR-17-3p	MIMAT0000071	hsa-miR-17*	835	CASP2	-0.11	http://www.microrna.org/microrna/getMrna.do?gene=835&matureName=hsa-miR-17*&organism=9606
hsa-miR-17-3p	MIMAT0000071	hsa-miR-17*	835	CASP2	-0.27	http://www.microrna.org/microrna/getMrna.do?gene=835&matureName=hsa-miR-17*&organism=9606
hsa-miR-17-3p	MIMAT0000071	hsa-miR-17*	80208	SPG11	-1.23	http://www.microrna.org/microrna/getMrna.do?gene=80208&matureName=hsa-miR-17*&organism=9606
hsa-miR-17-3p	MIMAT0000071	hsa-miR-17*	81831	NETO2	-0.22	http://www.microrna.org/microrna/getMrna.do?gene=81831&matureName=hsa-miR-17*&organism=9606
hsa-miR-17-3p	MIMAT0000071	hsa-miR-17*	387914	SHISA2	-0.62	http://www.microrna.org/microrna/getMrna.do?gene=387914&matureName=hsa-miR-17*&organism=9606
hsa-miR-17-3p	MIMAT0000071	hsa-miR-17*	54680	ZNHIT6	-0.99	http://www.microrna.org/microrna/getMrna.do?gene=54680&matureName=hsa-miR-17*&organism=9606
hsa-miR-17-3p	MIMAT0000071	hsa-miR-17*	54680	ZNHIT6	-0.28	http://www.microrna.org/microrna/getMrna.do?gene=54680&matureName=hsa-miR-17*&organism=9606
hsa-miR-17-3p	MIMAT0000071	hsa-miR-17*	643803	KRTAP24-1	-0.72	http://www.microrna.org/microrna/getMrna.do?gene=643803&matureName=hsa-miR-17*&organism=9606
hsa-miR-17-3p	MIMAT0000071	hsa-miR-17*	27229	TUBGCP4	-0.28	http://www.microrna.org/microrna/getMrna.do?gene=27229&matureName=hsa-miR-17*&organism=9606
hsa-miR-17-3p	MIMAT0000071	hsa-miR-17*	27229	TUBGCP4	-0.43	http://www.microrna.org/microrna/getMrna.do?gene=27229&matureName=hsa-miR-17*&organism=9606
hsa-miR-17-3p	MIMAT0000071	hsa-miR-17*	10840	ALDH1L1	-0.2	http://www.microrna.org/microrna/getMrna.do?gene=10840&matureName=hsa-miR-17*&organism=9606
hsa-miR-17-3p	MIMAT0000071	hsa-miR-17*	64397	ZFP106	-0.3	http://www.microrna.org/microrna/getMrna.do?gene=64397&matureName=hsa-miR-17*&organism=9606
hsa-miR-17-3p	MIMAT0000071	hsa-miR-17*	817	CAMK2D	-0.4	http://www.microrna.org/microrna/getMrna.do?gene=817&matureName=hsa-miR-17*&organism=9606
hsa-miR-17-3p	MIMAT0000071	hsa-miR-17*	817	CAMK2D	-0.69	http://www.microrna.org/microrna/getMrna.do?gene=817&matureName=hsa-miR-17*&organism=9606
hsa-miR-17-3p	MIMAT0000071	hsa-miR-17*	9522	SCAMP1	-0.18	http://www.microrna.org/microrna/getMrna.do?gene=9522&matureName=hsa-miR-17*&organism=9606
hsa-miR-17-3p	MIMAT0000071	hsa-miR-17*	3131	HLF	-0.1	http://www.microrna.org/microrna/getMrna.do?gene=3131&matureName=hsa-miR-17*&organism=9606
hsa-miR-17-3p	MIMAT0000071	hsa-miR-17*	394	ARHGAP5	-0.21	http://www.microrna.org/microrna/getMrna.do?gene=394&matureName=hsa-miR-17*&organism=9606
hsa-miR-17-3p	MIMAT0000071	hsa-miR-17*	285282	RABL3	-0.62	http://www.microrna.org/microrna/getMrna.do?gene=285282&matureName=hsa-miR-17*&organism=9606
hsa-miR-17-3p	MIMAT0000071	hsa-miR-17*	285282	RABL3	-0.57	http://www.microrna.org/microrna/getMrna.do?gene=285282&matureName=hsa-miR-17*&organism=9606
hsa-miR-17-3p	MIMAT0000071	hsa-miR-17*	54329	GPR85	-0.19	http://www.microrna.org/microrna/getMrna.do?gene=54329&matureName=hsa-miR-17*&organism=9606
hsa-miR-17-3p	MIMAT0000071	hsa-miR-17*	10857	PGRMC1	-0.13	http://www.microrna.org/microrna/getMrna.do?gene=10857&matureName=hsa-miR-17*&organism=9606
hsa-miR-17-3p	MIMAT0000071	hsa-miR-17*	10857	PGRMC1	-0.75	http://www.microrna.org/microrna/getMrna.do?gene=10857&matureName=hsa-miR-17*&organism=9606
hsa-miR-17-3p	MIMAT0000071	hsa-miR-17*	1462	VCAN	-0.41	http://www.microrna.org/microrna/getMrna.do?gene=1462&matureName=hsa-miR-17*&organism=9606
hsa-miR-17-3p	MIMAT0000071	hsa-miR-17*	10020	GNE	-0.14	http://www.microrna.org/microrna/getMrna.do?gene=10020&matureName=hsa-miR-17*&organism=9606
hsa-miR-17-3p	MIMAT0000071	hsa-miR-17*	216	ALDH1A1	-1.11	http://www.microrna.org/microrna/getMrna.do?gene=216&matureName=hsa-miR-17*&organism=9606
hsa-miR-17-3p	MIMAT0000071	hsa-miR-17*	84937	ZNRF1	-0.27	http://www.microrna.org/microrna/getMrna.do?gene=84937&matureName=hsa-miR-17*&organism=9606
hsa-miR-17-3p	MIMAT0000071	hsa-miR-17*	54851	ANKRD49	-0.72	http://www.microrna.org/microrna/getMrna.do?gene=54851&matureName=hsa-miR-17*&organism=9606
hsa-miR-17-3p	MIMAT0000071	hsa-miR-17*	90	ACVR1	-0.91	http://www.microrna.org/microrna/getMrna.do?gene=90&matureName=hsa-miR-17*&organism=9606
hsa-miR-17-3p	MIMAT0000071	hsa-miR-17*	6092	ROBO2	-0.22	http://www.microrna.org/microrna/getMrna.do?gene=6092&matureName=hsa-miR-17*&organism=9606
hsa-miR-17-3p	MIMAT0000071	hsa-miR-17*	641515	LOC641515	-0.1	http://www.microrna.org/microrna/getMrna.do?gene=641515&matureName=hsa-miR-17*&organism=9606
hsa-miR-17-3p	MIMAT0000071	hsa-miR-17*	667	DST	-0.29	http://www.microrna.org/microrna/getMrna.do?gene=667&matureName=hsa-miR-17*&organism=9606
hsa-miR-17-3p	MIMAT0000071	hsa-miR-17*	84871	AGBL4	-1.2	http://www.microrna.org/microrna/getMrna.do?gene=84871&matureName=hsa-miR-17*&organism=9606
hsa-miR-17-3p	MIMAT0000071	hsa-miR-17*	120379	PIH1D2	-0.51	http://www.microrna.org/microrna/getMrna.do?gene=120379&matureName=hsa-miR-17*&organism=9606
hsa-miR-17-3p	MIMAT0000071	hsa-miR-17*	6648	SOD2	-1.02	http://www.microrna.org/microrna/getMrna.do?gene=6648&matureName=hsa-miR-17*&organism=9606
hsa-miR-17-3p	MIMAT0000071	hsa-miR-17*	201626	PDE12	-0.72	http://www.microrna.org/microrna/getMrna.do?gene=201626&matureName=hsa-miR-17*&organism=9606
hsa-miR-17-3p	MIMAT0000071	hsa-miR-17*	54708	MARCH5	-0.5	http://www.microrna.org/microrna/getMrna.do?gene=54708&matureName=hsa-miR-17*&organism=9606
hsa-miR-17-3p	MIMAT0000071	hsa-miR-17*	206338	AQPEP	-0.34	http://www.microrna.org/microrna/getMrna.do?gene=206338&matureName=hsa-miR-17*&organism=9606
hsa-miR-17-3p	MIMAT0000071	hsa-miR-17*	841	CASP8	-0.41	http://www.microrna.org/microrna/getMrna.do?gene=841&matureName=hsa-miR-17*&organism=9606
hsa-miR-17-3p	MIMAT0000071	hsa-miR-17*	64924	SLC30A5	-0.11	http://www.microrna.org/microrna/getMrna.do?gene=64924&matureName=hsa-miR-17*&organism=9606
hsa-miR-17-3p	MIMAT0000071	hsa-miR-17*	10565	ARFGEF1	-0.11	http://www.microrna.org/microrna/getMrna.do?gene=10565&matureName=hsa-miR-17*&organism=9606
hsa-miR-17-3p	MIMAT0000071	hsa-miR-17*	4327	MMP19	-0.42	http://www.microrna.org/microrna/getMrna.do?gene=4327&matureName=hsa-miR-17*&organism=9606
hsa-miR-17-3p	MIMAT0000071	hsa-miR-17*	91133	L3MBTL4	-0.12	http://www.microrna.org/microrna/getMrna.do?gene=91133&matureName=hsa-miR-17*&organism=9606
hsa-miR-17-3p	MIMAT0000071	hsa-miR-17*	4886	NPY1R	-1.2	http://www.microrna.org/microrna/getMrna.do?gene=4886&matureName=hsa-miR-17*&organism=9606
hsa-miR-17-3p	MIMAT0000071	hsa-miR-17*	6992	PPP1R11	-0.1	http://www.microrna.org/microrna/getMrna.do?gene=6992&matureName=hsa-miR-17*&organism=9606
hsa-miR-17-3p	MIMAT0000071	hsa-miR-17*	6992	PPP1R11	-0.22	http://www.microrna.org/microrna/getMrna.do?gene=6992&matureName=hsa-miR-17*&organism=9606
hsa-miR-17-3p	MIMAT0000071	hsa-miR-17*	54801	HAUS6	-0.27	http://www.microrna.org/microrna/getMrna.do?gene=54801&matureName=hsa-miR-17*&organism=9606
hsa-miR-17-3p	MIMAT0000071	hsa-miR-17*	9499	MYOT	-1.24	http://www.microrna.org/microrna/getMrna.do?gene=9499&matureName=hsa-miR-17*&organism=9606
hsa-miR-17-3p	MIMAT0000071	hsa-miR-17*	576	BAI2	-0.14	http://www.microrna.org/microrna/getMrna.do?gene=576&matureName=hsa-miR-17*&organism=9606
hsa-miR-17-3p	MIMAT0000071	hsa-miR-17*	83695	C12orf32	-0.1	http://www.microrna.org/microrna/getMrna.do?gene=83695&matureName=hsa-miR-17*&organism=9606
hsa-miR-17-3p	MIMAT0000071	hsa-miR-17*	4696	NDUFA3	-0.23	http://www.microrna.org/microrna/getMrna.do?gene=4696&matureName=hsa-miR-17*&organism=9606
hsa-miR-17-3p	MIMAT0000071	hsa-miR-17*	144402	CPNE8	-0.73	http://www.microrna.org/microrna/getMrna.do?gene=144402&matureName=hsa-miR-17*&organism=9606
hsa-miR-17-3p	MIMAT0000071	hsa-miR-17*	6314	ATXN7	-0.82	http://www.microrna.org/microrna/getMrna.do?gene=6314&matureName=hsa-miR-17*&organism=9606
hsa-miR-17-3p	MIMAT0000071	hsa-miR-17*	400087	FLJ37505	-0.59	http://www.microrna.org/microrna/getMrna.do?gene=400087&matureName=hsa-miR-17*&organism=9606
hsa-miR-17-3p	MIMAT0000071	hsa-miR-17*	10125	RASGRP1	-0.91	http://www.microrna.org/microrna/getMrna.do?gene=10125&matureName=hsa-miR-17*&organism=9606
hsa-miR-17-3p	MIMAT0000071	hsa-miR-17*	55823	VPS11	-0.8	http://www.microrna.org/microrna/getMrna.do?gene=55823&matureName=hsa-miR-17*&organism=9606
hsa-miR-17-3p	MIMAT0000071	hsa-miR-17*	6938	TCF12	-0.73	http://www.microrna.org/microrna/getMrna.do?gene=6938&matureName=hsa-miR-17*&organism=9606
hsa-miR-17-3p	MIMAT0000071	hsa-miR-17*	7753	ZNF202	-0.71	http://www.microrna.org/microrna/getMrna.do?gene=7753&matureName=hsa-miR-17*&organism=9606
hsa-miR-17-3p	MIMAT0000071	hsa-miR-17*	284443	ZNF493	-0.22	http://www.microrna.org/microrna/getMrna.do?gene=284443&matureName=hsa-miR-17*&organism=9606
hsa-miR-17-3p	MIMAT0000071	hsa-miR-17*	541565	C8orf58	-0.27	http://www.microrna.org/microrna/getMrna.do?gene=541565&matureName=hsa-miR-17*&organism=9606
hsa-miR-17-3p	MIMAT0000071	hsa-miR-17*	734	OSGIN2	-0.66	http://www.microrna.org/microrna/getMrna.do?gene=734&matureName=hsa-miR-17*&organism=9606
hsa-miR-17-3p	MIMAT0000071	hsa-miR-17*	259173	ALS2CL	-0.18	http://www.microrna.org/microrna/getMrna.do?gene=259173&matureName=hsa-miR-17*&organism=9606
hsa-miR-17-3p	MIMAT0000071	hsa-miR-17*	4969	OGN	-0.17	http://www.microrna.org/microrna/getMrna.do?gene=4969&matureName=hsa-miR-17*&organism=9606
hsa-miR-17-3p	MIMAT0000071	hsa-miR-17*	80195	C10orf57	-0.1	http://www.microrna.org/microrna/getMrna.do?gene=80195&matureName=hsa-miR-17*&organism=9606
hsa-miR-17-3p	MIMAT0000071	hsa-miR-17*	9368	SLC9A3R1	-0.26	http://www.microrna.org/microrna/getMrna.do?gene=9368&matureName=hsa-miR-17*&organism=9606
hsa-miR-17-3p	MIMAT0000071	hsa-miR-17*	57494	RIMKLB	-1.06	http://www.microrna.org/microrna/getMrna.do?gene=57494&matureName=hsa-miR-17*&organism=9606
hsa-miR-17-3p	MIMAT0000071	hsa-miR-17*	3570	IL6R	-0.54	http://www.microrna.org/microrna/getMrna.do?gene=3570&matureName=hsa-miR-17*&organism=9606
hsa-miR-17-3p	MIMAT0000071	hsa-miR-17*	1439	CSF2RB	-0.98	http://www.microrna.org/microrna/getMrna.do?gene=1439&matureName=hsa-miR-17*&organism=9606
hsa-miR-17-3p	MIMAT0000071	hsa-miR-17*	6992	PPP1R11	-0.11	http://www.microrna.org/microrna/getMrna.do?gene=6992&matureName=hsa-miR-17*&organism=9606
hsa-miR-17-3p	MIMAT0000071	hsa-miR-17*	6992	PPP1R11	-0.22	http://www.microrna.org/microrna/getMrna.do?gene=6992&matureName=hsa-miR-17*&organism=9606
hsa-miR-17-3p	MIMAT0000071	hsa-miR-17*	554236	DPY19L2P1	-0.12	http://www.microrna.org/microrna/getMrna.do?gene=554236&matureName=hsa-miR-17*&organism=9606
hsa-miR-17-3p	MIMAT0000071	hsa-miR-17*	54540	FAM193B	-0.21	http://www.microrna.org/microrna/getMrna.do?gene=54540&matureName=hsa-miR-17*&organism=9606
hsa-miR-17-3p	MIMAT0000071	hsa-miR-17*	114049	WBSCR22	-0.2	http://www.microrna.org/microrna/getMrna.do?gene=114049&matureName=hsa-miR-17*&organism=9606
hsa-miR-17-3p	MIMAT0000071	hsa-miR-17*	6432	SFRS7	-0.17	http://www.microrna.org/microrna/getMrna.do?gene=6432&matureName=hsa-miR-17*&organism=9606
hsa-miR-17-3p	MIMAT0000071	hsa-miR-17*	2561	GABRB2	-0.11	http://www.microrna.org/microrna/getMrna.do?gene=2561&matureName=hsa-miR-17*&organism=9606
hsa-miR-17-3p	MIMAT0000071	hsa-miR-17*	3683	ITGAL	-0.18	http://www.microrna.org/microrna/getMrna.do?gene=3683&matureName=hsa-miR-17*&organism=9606
hsa-miR-17-3p	MIMAT0000071	hsa-miR-17*	160492	IFLTD1	-0.14	http://www.microrna.org/microrna/getMrna.do?gene=160492&matureName=hsa-miR-17*&organism=9606
hsa-miR-17-3p	MIMAT0000071	hsa-miR-17*	64326	RFWD2	-0.1	http://www.microrna.org/microrna/getMrna.do?gene=64326&matureName=hsa-miR-17*&organism=9606
hsa-miR-17-3p	MIMAT0000071	hsa-miR-17*	146439	CCDC64B	-0.35	http://www.microrna.org/microrna/getMrna.do?gene=146439&matureName=hsa-miR-17*&organism=9606
hsa-miR-17-3p	MIMAT0000071	hsa-miR-17*	25827	FBXL2	-0.27	http://www.microrna.org/microrna/getMrna.do?gene=25827&matureName=hsa-miR-17*&organism=9606
hsa-miR-17-3p	MIMAT0000071	hsa-miR-17*	114827	FHAD1	-0.15	http://www.microrna.org/microrna/getMrna.do?gene=114827&matureName=hsa-miR-17*&organism=9606
hsa-miR-17-3p	MIMAT0000071	hsa-miR-17*	4033	LRMP	-0.41	http://www.microrna.org/microrna/getMrna.do?gene=4033&matureName=hsa-miR-17*&organism=9606
hsa-miR-17-3p	MIMAT0000071	hsa-miR-17*	8660	IRS2	-0.43	http://www.microrna.org/microrna/getMrna.do?gene=8660&matureName=hsa-miR-17*&organism=9606
hsa-miR-17-3p	MIMAT0000071	hsa-miR-17*	84912	SLC35B4	-0.44	http://www.microrna.org/microrna/getMrna.do?gene=84912&matureName=hsa-miR-17*&organism=9606
hsa-miR-17-3p	MIMAT0000071	hsa-miR-17*	23143	LRCH1	-0.16	http://www.microrna.org/microrna/getMrna.do?gene=23143&matureName=hsa-miR-17*&organism=9606
hsa-miR-17-3p	MIMAT0000071	hsa-miR-17*	56163	RNF17	-0.12	http://www.microrna.org/microrna/getMrna.do?gene=56163&matureName=hsa-miR-17*&organism=9606
hsa-miR-17-3p	MIMAT0000071	hsa-miR-17*	4250	SCGB2A2	-0.1	http://www.microrna.org/microrna/getMrna.do?gene=4250&matureName=hsa-miR-17*&organism=9606
hsa-miR-17-3p	MIMAT0000071	hsa-miR-17*	3653	IPW	-0.39	http://www.microrna.org/microrna/getMrna.do?gene=3653&matureName=hsa-miR-17*&organism=9606
hsa-miR-17-3p	MIMAT0000071	hsa-miR-17*	23040	MYT1L	-0.2	http://www.microrna.org/microrna/getMrna.do?gene=23040&matureName=hsa-miR-17*&organism=9606
hsa-miR-17-3p	MIMAT0000071	hsa-miR-17*	317662	FAM149B1	-0.19	http://www.microrna.org/microrna/getMrna.do?gene=317662&matureName=hsa-miR-17*&organism=9606
hsa-miR-17-3p	MIMAT0000071	hsa-miR-17*	10785	WDR4	-0.22	http://www.microrna.org/microrna/getMrna.do?gene=10785&matureName=hsa-miR-17*&organism=9606
hsa-miR-17-3p	MIMAT0000071	hsa-miR-17*	403313	PPAPDC2	-0.82	http://www.microrna.org/microrna/getMrna.do?gene=403313&matureName=hsa-miR-17*&organism=9606
hsa-miR-17-3p	MIMAT0000071	hsa-miR-17*	57472	CNOT6	-0.34	http://www.microrna.org/microrna/getMrna.do?gene=57472&matureName=hsa-miR-17*&organism=9606
hsa-miR-17-3p	MIMAT0000071	hsa-miR-17*	10059	DNM1L	-0.29	http://www.microrna.org/microrna/getMrna.do?gene=10059&matureName=hsa-miR-17*&organism=9606
hsa-miR-17-3p	MIMAT0000071	hsa-miR-17*	839	CASP6	-0.96	http://www.microrna.org/microrna/getMrna.do?gene=839&matureName=hsa-miR-17*&organism=9606
hsa-miR-17-3p	MIMAT0000071	hsa-miR-17*	23338	PHF15	-0.21	http://www.microrna.org/microrna/getMrna.do?gene=23338&matureName=hsa-miR-17*&organism=9606
hsa-miR-17-3p	MIMAT0000071	hsa-miR-17*	1432	MAPK14	-0.12	http://www.microrna.org/microrna/getMrna.do?gene=1432&matureName=hsa-miR-17*&organism=9606
hsa-miR-17-3p	MIMAT0000071	hsa-miR-17*	5918	RARRES1	-0.17	http://www.microrna.org/microrna/getMrna.do?gene=5918&matureName=hsa-miR-17*&organism=9606
hsa-miR-17-3p	MIMAT0000071	hsa-miR-17*	5918	RARRES1	-0.11	http://www.microrna.org/microrna/getMrna.do?gene=5918&matureName=hsa-miR-17*&organism=9606
hsa-miR-17-3p	MIMAT0000071	hsa-miR-17*	196541	C13orf39	-1.21	http://www.microrna.org/microrna/getMrna.do?gene=196541&matureName=hsa-miR-17*&organism=9606
hsa-miR-17-3p	MIMAT0000071	hsa-miR-17*	286133	SCARA5	-0.33	http://www.microrna.org/microrna/getMrna.do?gene=286133&matureName=hsa-miR-17*&organism=9606
hsa-miR-17-3p	MIMAT0000071	hsa-miR-17*	23516	SLC39A14	-0.11	http://www.microrna.org/microrna/getMrna.do?gene=23516&matureName=hsa-miR-17*&organism=9606
hsa-miR-17-3p	MIMAT0000071	hsa-miR-17*	51000	SLC35B3	-0.11	http://www.microrna.org/microrna/getMrna.do?gene=51000&matureName=hsa-miR-17*&organism=9606
hsa-miR-17-3p	MIMAT0000071	hsa-miR-17*	407975	MIR17HG	-0.13	http://www.microrna.org/microrna/getMrna.do?gene=407975&matureName=hsa-miR-17*&organism=9606
hsa-miR-17-3p	MIMAT0000071	hsa-miR-17*	2660	MSTN	-0.78	http://www.microrna.org/microrna/getMrna.do?gene=2660&matureName=hsa-miR-17*&organism=9606
hsa-miR-17-3p	MIMAT0000071	hsa-miR-17*	3005	H1F0	-0.33	http://www.microrna.org/microrna/getMrna.do?gene=3005&matureName=hsa-miR-17*&organism=9606
hsa-miR-17-3p	MIMAT0000071	hsa-miR-17*	10407	SPAG11B	-0.16	http://www.microrna.org/microrna/getMrna.do?gene=10407&matureName=hsa-miR-17*&organism=9606
hsa-miR-17-3p	MIMAT0000071	hsa-miR-17*	2313	FLI1	-0.52	http://www.microrna.org/microrna/getMrna.do?gene=2313&matureName=hsa-miR-17*&organism=9606
hsa-miR-17-3p	MIMAT0000071	hsa-miR-17*	147686	ZNF418	-0.28	http://www.microrna.org/microrna/getMrna.do?gene=147686&matureName=hsa-miR-17*&organism=9606
hsa-miR-17-3p	MIMAT0000071	hsa-miR-17*	115111	SLC26A7	-0.19	http://www.microrna.org/microrna/getMrna.do?gene=115111&matureName=hsa-miR-17*&organism=9606
hsa-miR-17-3p	MIMAT0000071	hsa-miR-17*	100124692	LOC100124692	-0.23	http://www.microrna.org/microrna/getMrna.do?gene=100124692&matureName=hsa-miR-17*&organism=9606
hsa-miR-17-3p	MIMAT0000071	hsa-miR-17*	100124692	LOC100124692	-0.17	http://www.microrna.org/microrna/getMrna.do?gene=100124692&matureName=hsa-miR-17*&organism=9606
hsa-miR-17-3p	MIMAT0000071	hsa-miR-17*	131	ADH7	-0.1	http://www.microrna.org/microrna/getMrna.do?gene=131&matureName=hsa-miR-17*&organism=9606
hsa-miR-17-3p	MIMAT0000071	hsa-miR-17*	57055	DAZ2	-0.21	http://www.microrna.org/microrna/getMrna.do?gene=57055&matureName=hsa-miR-17*&organism=9606
hsa-miR-17-3p	MIMAT0000071	hsa-miR-17*	93164	HTR7P1	-0.3	http://www.microrna.org/microrna/getMrna.do?gene=93164&matureName=hsa-miR-17*&organism=9606
hsa-miR-17-3p	MIMAT0000071	hsa-miR-17*	8601	RGS20	-0.48	http://www.microrna.org/microrna/getMrna.do?gene=8601&matureName=hsa-miR-17*&organism=9606
hsa-miR-17-3p	MIMAT0000071	hsa-miR-17*	5601	MAPK9	-0.19	http://www.microrna.org/microrna/getMrna.do?gene=5601&matureName=hsa-miR-17*&organism=9606
hsa-miR-17-3p	MIMAT0000071	hsa-miR-17*	170679	PSORS1C1	-0.48	http://www.microrna.org/microrna/getMrna.do?gene=170679&matureName=hsa-miR-17*&organism=9606
hsa-miR-17-3p	MIMAT0000071	hsa-miR-17*	27316	RBMX	-0.1	http://www.microrna.org/microrna/getMrna.do?gene=27316&matureName=hsa-miR-17*&organism=9606
hsa-miR-17-3p	MIMAT0000071	hsa-miR-17*	23171	GPD1L	-0.15	http://www.microrna.org/microrna/getMrna.do?gene=23171&matureName=hsa-miR-17*&organism=9606
hsa-miR-17-3p	MIMAT0000071	hsa-miR-17*	55422	ZNF331	-0.12	http://www.microrna.org/microrna/getMrna.do?gene=55422&matureName=hsa-miR-17*&organism=9606
hsa-miR-17-3p	MIMAT0000071	hsa-miR-17*	10013	HDAC6	-0.12	http://www.microrna.org/microrna/getMrna.do?gene=10013&matureName=hsa-miR-17*&organism=9606
hsa-miR-17-3p	MIMAT0000071	hsa-miR-17*	55086	CXorf57	-1.07	http://www.microrna.org/microrna/getMrna.do?gene=55086&matureName=hsa-miR-17*&organism=9606
hsa-miR-17-3p	MIMAT0000071	hsa-miR-17*	144453	BEST3	-0.3	http://www.microrna.org/microrna/getMrna.do?gene=144453&matureName=hsa-miR-17*&organism=9606
hsa-miR-17-3p	MIMAT0000071	hsa-miR-17*	81609	SNX27	-0.41	http://www.microrna.org/microrna/getMrna.do?gene=81609&matureName=hsa-miR-17*&organism=9606
hsa-miR-17-3p	MIMAT0000071	hsa-miR-17*	55968	NSFL1C	-0.57	http://www.microrna.org/microrna/getMrna.do?gene=55968&matureName=hsa-miR-17*&organism=9606
hsa-miR-17-3p	MIMAT0000071	hsa-miR-17*	79600	TCTN1	-0.21	http://www.microrna.org/microrna/getMrna.do?gene=79600&matureName=hsa-miR-17*&organism=9606
hsa-miR-17-3p	MIMAT0000071	hsa-miR-17*	79600	TCTN1	-0.14	http://www.microrna.org/microrna/getMrna.do?gene=79600&matureName=hsa-miR-17*&organism=9606
hsa-miR-17-3p	MIMAT0000071	hsa-miR-17*	84978	FRMD5	-0.35	http://www.microrna.org/microrna/getMrna.do?gene=84978&matureName=hsa-miR-17*&organism=9606
hsa-miR-17-3p	MIMAT0000071	hsa-miR-17*	440900	LOC440900	-1.04	http://www.microrna.org/microrna/getMrna.do?gene=440900&matureName=hsa-miR-17*&organism=9606
hsa-miR-17-3p	MIMAT0000071	hsa-miR-17*	22818	COPZ1	-0.42	http://www.microrna.org/microrna/getMrna.do?gene=22818&matureName=hsa-miR-17*&organism=9606
hsa-miR-17-3p	MIMAT0000071	hsa-miR-17*	4665	NAB2	-0.12	http://www.microrna.org/microrna/getMrna.do?gene=4665&matureName=hsa-miR-17*&organism=9606
hsa-miR-17-3p	MIMAT0000071	hsa-miR-17*	84320	ACBD6	-0.64	http://www.microrna.org/microrna/getMrna.do?gene=84320&matureName=hsa-miR-17*&organism=9606
hsa-miR-17-3p	MIMAT0000071	hsa-miR-17*	25900	IFFO1	-0.14	http://www.microrna.org/microrna/getMrna.do?gene=25900&matureName=hsa-miR-17*&organism=9606
hsa-miR-17-3p	MIMAT0000071	hsa-miR-17*	23358	USP24	-0.25	http://www.microrna.org/microrna/getMrna.do?gene=23358&matureName=hsa-miR-17*&organism=9606
hsa-miR-17-3p	MIMAT0000071	hsa-miR-17*	8320	EOMES	-0.18	http://www.microrna.org/microrna/getMrna.do?gene=8320&matureName=hsa-miR-17*&organism=9606
hsa-miR-17-3p	MIMAT0000071	hsa-miR-17*	7156	TOP3A	-0.45	http://www.microrna.org/microrna/getMrna.do?gene=7156&matureName=hsa-miR-17*&organism=9606
hsa-miR-17-3p	MIMAT0000071	hsa-miR-17*	8495	PPFIBP2	-0.39	http://www.microrna.org/microrna/getMrna.do?gene=8495&matureName=hsa-miR-17*&organism=9606
hsa-miR-17-3p	MIMAT0000071	hsa-miR-17*	6535	SLC6A8	-0.76	http://www.microrna.org/microrna/getMrna.do?gene=6535&matureName=hsa-miR-17*&organism=9606
hsa-miR-17-3p	MIMAT0000071	hsa-miR-17*	140739	UBE2F	-0.13	http://www.microrna.org/microrna/getMrna.do?gene=140739&matureName=hsa-miR-17*&organism=9606
hsa-miR-17-3p	MIMAT0000071	hsa-miR-17*	2078	ERG	-0.58	http://www.microrna.org/microrna/getMrna.do?gene=2078&matureName=hsa-miR-17*&organism=9606
hsa-miR-17-3p	MIMAT0000071	hsa-miR-17*	440295	GOLGA6L9	-0.11	http://www.microrna.org/microrna/getMrna.do?gene=440295&matureName=hsa-miR-17*&organism=9606
hsa-miR-17-3p	MIMAT0000071	hsa-miR-17*	54675	CRLS1	-0.38	http://www.microrna.org/microrna/getMrna.do?gene=54675&matureName=hsa-miR-17*&organism=9606
hsa-miR-17-3p	MIMAT0000071	hsa-miR-17*	2935	GSPT1	-0.22	http://www.microrna.org/microrna/getMrna.do?gene=2935&matureName=hsa-miR-17*&organism=9606
hsa-miR-17-3p	MIMAT0000071	hsa-miR-17*	319089	C14orf25	-0.1	http://www.microrna.org/microrna/getMrna.do?gene=319089&matureName=hsa-miR-17*&organism=9606
hsa-miR-17-3p	MIMAT0000071	hsa-miR-17*	9943	OXSR1	-0.1	http://www.microrna.org/microrna/getMrna.do?gene=9943&matureName=hsa-miR-17*&organism=9606
hsa-miR-17-3p	MIMAT0000071	hsa-miR-17*	9943	OXSR1	-0.11	http://www.microrna.org/microrna/getMrna.do?gene=9943&matureName=hsa-miR-17*&organism=9606
hsa-miR-17-3p	MIMAT0000071	hsa-miR-17*	2555	GABRA2	-1.11	http://www.microrna.org/microrna/getMrna.do?gene=2555&matureName=hsa-miR-17*&organism=9606
hsa-miR-17-3p	MIMAT0000071	hsa-miR-17*	467	ATF3	-0.29	http://www.microrna.org/microrna/getMrna.do?gene=467&matureName=hsa-miR-17*&organism=9606
hsa-miR-17-3p	MIMAT0000071	hsa-miR-17*	3123	HLA-DRB1	-0.88	http://www.microrna.org/microrna/getMrna.do?gene=3123&matureName=hsa-miR-17*&organism=9606
hsa-miR-17-3p	MIMAT0000071	hsa-miR-17*	7046	TGFBR1	-0.46	http://www.microrna.org/microrna/getMrna.do?gene=7046&matureName=hsa-miR-17*&organism=9606
hsa-miR-17-3p	MIMAT0000071	hsa-miR-17*	7046	TGFBR1	-0.55	http://www.microrna.org/microrna/getMrna.do?gene=7046&matureName=hsa-miR-17*&organism=9606
hsa-miR-17-3p	MIMAT0000071	hsa-miR-17*	200734	SPRED2	-0.13	http://www.microrna.org/microrna/getMrna.do?gene=200734&matureName=hsa-miR-17*&organism=9606
hsa-miR-17-3p	MIMAT0000071	hsa-miR-17*	283298	OLFML1	-0.52	http://www.microrna.org/microrna/getMrna.do?gene=283298&matureName=hsa-miR-17*&organism=9606
hsa-miR-17-3p	MIMAT0000071	hsa-miR-17*	9258	MFHAS1	-0.12	http://www.microrna.org/microrna/getMrna.do?gene=9258&matureName=hsa-miR-17*&organism=9606
hsa-miR-17-3p	MIMAT0000071	hsa-miR-17*	10564	ARFGEF2	-0.3	http://www.microrna.org/microrna/getMrna.do?gene=10564&matureName=hsa-miR-17*&organism=9606
hsa-miR-17-3p	MIMAT0000071	hsa-miR-17*	10564	ARFGEF2	-0.13	http://www.microrna.org/microrna/getMrna.do?gene=10564&matureName=hsa-miR-17*&organism=9606
hsa-miR-17-3p	MIMAT0000071	hsa-miR-17*	6138	RPL15	-0.13	http://www.microrna.org/microrna/getMrna.do?gene=6138&matureName=hsa-miR-17*&organism=9606
hsa-miR-17-3p	MIMAT0000071	hsa-miR-17*	8898	MTMR2	-0.23	http://www.microrna.org/microrna/getMrna.do?gene=8898&matureName=hsa-miR-17*&organism=9606
hsa-miR-17-3p	MIMAT0000071	hsa-miR-17*	8898	MTMR2	-0.36	http://www.microrna.org/microrna/getMrna.do?gene=8898&matureName=hsa-miR-17*&organism=9606
hsa-miR-17-3p	MIMAT0000071	hsa-miR-17*	84162	KIAA1109	-0.32	http://www.microrna.org/microrna/getMrna.do?gene=84162&matureName=hsa-miR-17*&organism=9606
hsa-miR-17-3p	MIMAT0000071	hsa-miR-17*	4547	MTTP	-1.11	http://www.microrna.org/microrna/getMrna.do?gene=4547&matureName=hsa-miR-17*&organism=9606
hsa-miR-17-3p	MIMAT0000071	hsa-miR-17*	9839	ZEB2	-0.1	http://www.microrna.org/microrna/getMrna.do?gene=9839&matureName=hsa-miR-17*&organism=9606
hsa-miR-17-3p	MIMAT0000071	hsa-miR-17*	150197	LOC150197	-0.11	http://www.microrna.org/microrna/getMrna.do?gene=150197&matureName=hsa-miR-17*&organism=9606
hsa-miR-17-3p	MIMAT0000071	hsa-miR-17*	59352	LGR6	-0.12	http://www.microrna.org/microrna/getMrna.do?gene=59352&matureName=hsa-miR-17*&organism=9606
hsa-miR-17-3p	MIMAT0000071	hsa-miR-17*	10879	SMR3B	-0.3	http://www.microrna.org/microrna/getMrna.do?gene=10879&matureName=hsa-miR-17*&organism=9606
hsa-miR-17-3p	MIMAT0000071	hsa-miR-17*	23322	RPGRIP1L	-0.1	http://www.microrna.org/microrna/getMrna.do?gene=23322&matureName=hsa-miR-17*&organism=9606
hsa-miR-17-3p	MIMAT0000071	hsa-miR-17*	114801	TMEM200A	-0.58	http://www.microrna.org/microrna/getMrna.do?gene=114801&matureName=hsa-miR-17*&organism=9606
hsa-miR-17-3p	MIMAT0000071	hsa-miR-17*	64137	ABCG4	-0.2	http://www.microrna.org/microrna/getMrna.do?gene=64137&matureName=hsa-miR-17*&organism=9606
hsa-miR-17-3p	MIMAT0000071	hsa-miR-17*	963	CD53	-0.34	http://www.microrna.org/microrna/getMrna.do?gene=963&matureName=hsa-miR-17*&organism=9606
hsa-miR-17-3p	MIMAT0000071	hsa-miR-17*	163486	DENND1B	-0.79	http://www.microrna.org/microrna/getMrna.do?gene=163486&matureName=hsa-miR-17*&organism=9606
hsa-miR-17-3p	MIMAT0000071	hsa-miR-17*	163486	DENND1B	-0.79	http://www.microrna.org/microrna/getMrna.do?gene=163486&matureName=hsa-miR-17*&organism=9606
hsa-miR-17-3p	MIMAT0000071	hsa-miR-17*	400322	HERC2P2	-0.17	http://www.microrna.org/microrna/getMrna.do?gene=400322&matureName=hsa-miR-17*&organism=9606
hsa-miR-17-3p	MIMAT0000071	hsa-miR-17*	5063	PAK3	-0.14	http://www.microrna.org/microrna/getMrna.do?gene=5063&matureName=hsa-miR-17*&organism=9606
hsa-miR-17-3p	MIMAT0000071	hsa-miR-17*	79892	C10orf119	-0.17	http://www.microrna.org/microrna/getMrna.do?gene=79892&matureName=hsa-miR-17*&organism=9606
hsa-miR-17-3p	MIMAT0000071	hsa-miR-17*	27128	CYTH4	-0.4	http://www.microrna.org/microrna/getMrna.do?gene=27128&matureName=hsa-miR-17*&organism=9606
hsa-miR-17-3p	MIMAT0000071	hsa-miR-17*	64478	CSMD1	-0.33	http://www.microrna.org/microrna/getMrna.do?gene=64478&matureName=hsa-miR-17*&organism=9606
hsa-miR-17-3p	MIMAT0000071	hsa-miR-17*	55553	SOX6	-0.6	http://www.microrna.org/microrna/getMrna.do?gene=55553&matureName=hsa-miR-17*&organism=9606
hsa-miR-17-3p	MIMAT0000071	hsa-miR-17*	26585	GREM1	-0.47	http://www.microrna.org/microrna/getMrna.do?gene=26585&matureName=hsa-miR-17*&organism=9606
hsa-miR-17-3p	MIMAT0000071	hsa-miR-17*	7337	UBE3A	-0.69	http://www.microrna.org/microrna/getMrna.do?gene=7337&matureName=hsa-miR-17*&organism=9606
hsa-miR-17-3p	MIMAT0000071	hsa-miR-17*	55623	THUMPD1	-0.78	http://www.microrna.org/microrna/getMrna.do?gene=55623&matureName=hsa-miR-17*&organism=9606
hsa-miR-17-3p	MIMAT0000071	hsa-miR-17*	6691	SPINK2	-0.99	http://www.microrna.org/microrna/getMrna.do?gene=6691&matureName=hsa-miR-17*&organism=9606
hsa-miR-17-3p	MIMAT0000071	hsa-miR-17*	8509	NDST2	-0.79	http://www.microrna.org/microrna/getMrna.do?gene=8509&matureName=hsa-miR-17*&organism=9606
hsa-miR-17-3p	MIMAT0000071	hsa-miR-17*	4336	MOBP	-0.29	http://www.microrna.org/microrna/getMrna.do?gene=4336&matureName=hsa-miR-17*&organism=9606
hsa-miR-17-3p	MIMAT0000071	hsa-miR-17*	55553	SOX6	-0.17	http://www.microrna.org/microrna/getMrna.do?gene=55553&matureName=hsa-miR-17*&organism=9606
hsa-miR-17-3p	MIMAT0000071	hsa-miR-17*	388560	FLJ45949	-0.27	http://www.microrna.org/microrna/getMrna.do?gene=388560&matureName=hsa-miR-17*&organism=9606
hsa-miR-17-3p	MIMAT0000071	hsa-miR-17*	646113	FLJ43390	-0.5	http://www.microrna.org/microrna/getMrna.do?gene=646113&matureName=hsa-miR-17*&organism=9606
hsa-miR-17-3p	MIMAT0000071	hsa-miR-17*	646113	FLJ43390	-0.15	http://www.microrna.org/microrna/getMrna.do?gene=646113&matureName=hsa-miR-17*&organism=9606
hsa-miR-17-3p	MIMAT0000071	hsa-miR-17*	80332	ADAM33	-0.13	http://www.microrna.org/microrna/getMrna.do?gene=80332&matureName=hsa-miR-17*&organism=9606
hsa-miR-17-3p	MIMAT0000071	hsa-miR-17*	80332	ADAM33	-0.12	http://www.microrna.org/microrna/getMrna.do?gene=80332&matureName=hsa-miR-17*&organism=9606
hsa-miR-17-3p	MIMAT0000071	hsa-miR-17*	80332	ADAM33	-0.11	http://www.microrna.org/microrna/getMrna.do?gene=80332&matureName=hsa-miR-17*&organism=9606
hsa-miR-17-3p	MIMAT0000071	hsa-miR-17*	340277	C7orf46	-0.43	http://www.microrna.org/microrna/getMrna.do?gene=340277&matureName=hsa-miR-17*&organism=9606
hsa-miR-17-3p	MIMAT0000071	hsa-miR-17*	54790	TET2	-0.45	http://www.microrna.org/microrna/getMrna.do?gene=54790&matureName=hsa-miR-17*&organism=9606
hsa-miR-17-3p	MIMAT0000071	hsa-miR-17*	1456	CSNK1G3	-0.93	http://www.microrna.org/microrna/getMrna.do?gene=1456&matureName=hsa-miR-17*&organism=9606
hsa-miR-17-3p	MIMAT0000071	hsa-miR-17*	28982	FLVCR1	-0.4	http://www.microrna.org/microrna/getMrna.do?gene=28982&matureName=hsa-miR-17*&organism=9606
hsa-miR-17-3p	MIMAT0000071	hsa-miR-17*	28982	FLVCR1	-0.66	http://www.microrna.org/microrna/getMrna.do?gene=28982&matureName=hsa-miR-17*&organism=9606
hsa-miR-17-3p	MIMAT0000071	hsa-miR-17*	2589	GALNT1	-0.16	http://www.microrna.org/microrna/getMrna.do?gene=2589&matureName=hsa-miR-17*&organism=9606
hsa-miR-17-3p	MIMAT0000071	hsa-miR-17*	2589	GALNT1	-0.11	http://www.microrna.org/microrna/getMrna.do?gene=2589&matureName=hsa-miR-17*&organism=9606
hsa-miR-17-3p	MIMAT0000071	hsa-miR-17*	29929	ALG6	-0.51	http://www.microrna.org/microrna/getMrna.do?gene=29929&matureName=hsa-miR-17*&organism=9606
hsa-miR-17-3p	MIMAT0000071	hsa-miR-17*	3123	HLA-DRB1	-0.67	http://www.microrna.org/microrna/getMrna.do?gene=3123&matureName=hsa-miR-17*&organism=9606
hsa-miR-17-3p	MIMAT0000071	hsa-miR-17*	23032	USP33	-0.65	http://www.microrna.org/microrna/getMrna.do?gene=23032&matureName=hsa-miR-17*&organism=9606
hsa-miR-17-3p	MIMAT0000071	hsa-miR-17*	9615	GDA	-0.12	http://www.microrna.org/microrna/getMrna.do?gene=9615&matureName=hsa-miR-17*&organism=9606
hsa-miR-17-3p	MIMAT0000071	hsa-miR-17*	1408	CRY2	-0.18	http://www.microrna.org/microrna/getMrna.do?gene=1408&matureName=hsa-miR-17*&organism=9606
hsa-miR-17-3p	MIMAT0000071	hsa-miR-17*	11163	NUDT4	-0.28	http://www.microrna.org/microrna/getMrna.do?gene=11163&matureName=hsa-miR-17*&organism=9606
hsa-miR-17-3p	MIMAT0000071	hsa-miR-17*	285834	HCG22	-0.1	http://www.microrna.org/microrna/getMrna.do?gene=285834&matureName=hsa-miR-17*&organism=9606
hsa-miR-17-3p	MIMAT0000071	hsa-miR-17*	285834	HCG22	-0.12	http://www.microrna.org/microrna/getMrna.do?gene=285834&matureName=hsa-miR-17*&organism=9606
hsa-miR-17-3p	MIMAT0000071	hsa-miR-17*	285834	HCG22	-0.1	http://www.microrna.org/microrna/getMrna.do?gene=285834&matureName=hsa-miR-17*&organism=9606
hsa-miR-17-3p	MIMAT0000071	hsa-miR-17*	285834	HCG22	-0.12	http://www.microrna.org/microrna/getMrna.do?gene=285834&matureName=hsa-miR-17*&organism=9606
hsa-miR-17-3p	MIMAT0000071	hsa-miR-17*	285834	HCG22	-0.76	http://www.microrna.org/microrna/getMrna.do?gene=285834&matureName=hsa-miR-17*&organism=9606
hsa-miR-17-3p	MIMAT0000071	hsa-miR-17*	285834	HCG22	-0.2	http://www.microrna.org/microrna/getMrna.do?gene=285834&matureName=hsa-miR-17*&organism=9606
hsa-miR-17-3p	MIMAT0000071	hsa-miR-17*	57678	GPAM	-0.49	http://www.microrna.org/microrna/getMrna.do?gene=57678&matureName=hsa-miR-17*&organism=9606
hsa-miR-17-3p	MIMAT0000071	hsa-miR-17*	389524	GTF2IRD2B	-0.15	http://www.microrna.org/microrna/getMrna.do?gene=389524&matureName=hsa-miR-17*&organism=9606
hsa-miR-17-3p	MIMAT0000071	hsa-miR-17*	8874	ARHGEF7	-0.27	http://www.microrna.org/microrna/getMrna.do?gene=8874&matureName=hsa-miR-17*&organism=9606
hsa-miR-17-3p	MIMAT0000071	hsa-miR-17*	8790	FPGT	-0.18	http://www.microrna.org/microrna/getMrna.do?gene=8790&matureName=hsa-miR-17*&organism=9606
hsa-miR-17-3p	MIMAT0000071	hsa-miR-17*	29116	MYLIP	-0.57	http://www.microrna.org/microrna/getMrna.do?gene=29116&matureName=hsa-miR-17*&organism=9606
hsa-miR-17-3p	MIMAT0000071	hsa-miR-17*	8518	IKBKAP	-0.38	http://www.microrna.org/microrna/getMrna.do?gene=8518&matureName=hsa-miR-17*&organism=9606
hsa-miR-17-3p	MIMAT0000071	hsa-miR-17*	222537	HS3ST5	-0.46	http://www.microrna.org/microrna/getMrna.do?gene=222537&matureName=hsa-miR-17*&organism=9606
hsa-miR-17-3p	MIMAT0000071	hsa-miR-17*	7812	CSDE1	-0.33	http://www.microrna.org/microrna/getMrna.do?gene=7812&matureName=hsa-miR-17*&organism=9606
hsa-miR-17-3p	MIMAT0000071	hsa-miR-17*	571	BACH1	-0.26	http://www.microrna.org/microrna/getMrna.do?gene=571&matureName=hsa-miR-17*&organism=9606
hsa-miR-17-3p	MIMAT0000071	hsa-miR-17*	10492	SYNCRIP	-0.45	http://www.microrna.org/microrna/getMrna.do?gene=10492&matureName=hsa-miR-17*&organism=9606
hsa-miR-17-3p	MIMAT0000071	hsa-miR-17*	10492	SYNCRIP	-0.33	http://www.microrna.org/microrna/getMrna.do?gene=10492&matureName=hsa-miR-17*&organism=9606
hsa-miR-17-3p	MIMAT0000071	hsa-miR-17*	79711	IPO4	-0.44	http://www.microrna.org/microrna/getMrna.do?gene=79711&matureName=hsa-miR-17*&organism=9606
hsa-miR-17-3p	MIMAT0000071	hsa-miR-17*	400553	LOC400553	-0.26	http://www.microrna.org/microrna/getMrna.do?gene=400553&matureName=hsa-miR-17*&organism=9606
hsa-miR-17-3p	MIMAT0000071	hsa-miR-17*	11081	KERA	-0.21	http://www.microrna.org/microrna/getMrna.do?gene=11081&matureName=hsa-miR-17*&organism=9606
hsa-miR-17-3p	MIMAT0000071	hsa-miR-17*	800	CALD1	-0.11	http://www.microrna.org/microrna/getMrna.do?gene=800&matureName=hsa-miR-17*&organism=9606
hsa-miR-17-3p	MIMAT0000071	hsa-miR-17*	11100	HNRNPUL1	-0.37	http://www.microrna.org/microrna/getMrna.do?gene=11100&matureName=hsa-miR-17*&organism=9606
hsa-miR-17-3p	MIMAT0000071	hsa-miR-17*	11100	HNRNPUL1	-0.2	http://www.microrna.org/microrna/getMrna.do?gene=11100&matureName=hsa-miR-17*&organism=9606
hsa-miR-17-3p	MIMAT0000071	hsa-miR-17*	23095	KIF1B	-0.1	http://www.microrna.org/microrna/getMrna.do?gene=23095&matureName=hsa-miR-17*&organism=9606
hsa-miR-17-3p	MIMAT0000071	hsa-miR-17*	7625	ZNF74	-0.51	http://www.microrna.org/microrna/getMrna.do?gene=7625&matureName=hsa-miR-17*&organism=9606
hsa-miR-17-3p	MIMAT0000071	hsa-miR-17*	340074	LOC340074	-0.51	http://www.microrna.org/microrna/getMrna.do?gene=340074&matureName=hsa-miR-17*&organism=9606
hsa-miR-17-3p	MIMAT0000071	hsa-miR-17*	441493	LOC441493	-0.28	http://www.microrna.org/microrna/getMrna.do?gene=441493&matureName=hsa-miR-17*&organism=9606
hsa-miR-17-3p	MIMAT0000071	hsa-miR-17*	129607	CMPK2	-1.02	http://www.microrna.org/microrna/getMrna.do?gene=129607&matureName=hsa-miR-17*&organism=9606
hsa-miR-17-3p	MIMAT0000071	hsa-miR-17*	4931	NVL	-0.22	http://www.microrna.org/microrna/getMrna.do?gene=4931&matureName=hsa-miR-17*&organism=9606
hsa-miR-17-3p	MIMAT0000071	hsa-miR-17*	80201	HKDC1	-0.15	http://www.microrna.org/microrna/getMrna.do?gene=80201&matureName=hsa-miR-17*&organism=9606
hsa-miR-17-3p	MIMAT0000071	hsa-miR-17*	4211	MEIS1	-1.12	http://www.microrna.org/microrna/getMrna.do?gene=4211&matureName=hsa-miR-17*&organism=9606
hsa-miR-17-3p	MIMAT0000071	hsa-miR-17*	11123	RCAN3	-0.18	http://www.microrna.org/microrna/getMrna.do?gene=11123&matureName=hsa-miR-17*&organism=9606
hsa-miR-17-3p	MIMAT0000071	hsa-miR-17*	54457	TAF7L	-0.4	http://www.microrna.org/microrna/getMrna.do?gene=54457&matureName=hsa-miR-17*&organism=9606
hsa-miR-17-3p	MIMAT0000071	hsa-miR-17*	205327	C2orf69	-1.08	http://www.microrna.org/microrna/getMrna.do?gene=205327&matureName=hsa-miR-17*&organism=9606
hsa-miR-17-3p	MIMAT0000071	hsa-miR-17*	7178	TPT1	-1.2	http://www.microrna.org/microrna/getMrna.do?gene=7178&matureName=hsa-miR-17*&organism=9606
hsa-miR-17-3p	MIMAT0000071	hsa-miR-17*	8031	NCOA4	-0.13	http://www.microrna.org/microrna/getMrna.do?gene=8031&matureName=hsa-miR-17*&organism=9606
hsa-miR-17-3p	MIMAT0000071	hsa-miR-17*	55199	FAM86C	-0.15	http://www.microrna.org/microrna/getMrna.do?gene=55199&matureName=hsa-miR-17*&organism=9606
hsa-miR-17-3p	MIMAT0000071	hsa-miR-17*	23047	PDS5B	-0.12	http://www.microrna.org/microrna/getMrna.do?gene=23047&matureName=hsa-miR-17*&organism=9606
hsa-miR-17-3p	MIMAT0000071	hsa-miR-17*	23047	PDS5B	-0.12	http://www.microrna.org/microrna/getMrna.do?gene=23047&matureName=hsa-miR-17*&organism=9606
hsa-miR-17-3p	MIMAT0000071	hsa-miR-17*	23215	BAT2L2	-0.83	http://www.microrna.org/microrna/getMrna.do?gene=23215&matureName=hsa-miR-17*&organism=9606
hsa-miR-17-3p	MIMAT0000071	hsa-miR-17*	10777	ARPP21	-0.13	http://www.microrna.org/microrna/getMrna.do?gene=10777&matureName=hsa-miR-17*&organism=9606
hsa-miR-17-3p	MIMAT0000071	hsa-miR-17*	50717	DCAF8	-0.15	http://www.microrna.org/microrna/getMrna.do?gene=50717&matureName=hsa-miR-17*&organism=9606
hsa-miR-17-3p	MIMAT0000071	hsa-miR-17*	80198	MUS81	-0.18	http://www.microrna.org/microrna/getMrna.do?gene=80198&matureName=hsa-miR-17*&organism=9606
hsa-miR-17-3p	MIMAT0000071	hsa-miR-17*	3798	KIF5A	-0.15	http://www.microrna.org/microrna/getMrna.do?gene=3798&matureName=hsa-miR-17*&organism=9606
hsa-miR-17-3p	MIMAT0000071	hsa-miR-17*	125150	ZSWIM7	-0.35	http://www.microrna.org/microrna/getMrna.do?gene=125150&matureName=hsa-miR-17*&organism=9606
hsa-miR-17-3p	MIMAT0000071	hsa-miR-17*	351	APP	-0.18	http://www.microrna.org/microrna/getMrna.do?gene=351&matureName=hsa-miR-17*&organism=9606
hsa-miR-17-3p	MIMAT0000071	hsa-miR-17*	23390	ZDHHC17	-0.33	http://www.microrna.org/microrna/getMrna.do?gene=23390&matureName=hsa-miR-17*&organism=9606
hsa-miR-17-3p	MIMAT0000071	hsa-miR-17*	4647	MYO7A	-0.15	http://www.microrna.org/microrna/getMrna.do?gene=4647&matureName=hsa-miR-17*&organism=9606
hsa-miR-17-3p	MIMAT0000071	hsa-miR-17*	80195	C10orf57	-0.11	http://www.microrna.org/microrna/getMrna.do?gene=80195&matureName=hsa-miR-17*&organism=9606
hsa-miR-17-3p	MIMAT0000071	hsa-miR-17*	4154	MBNL1	-0.12	http://www.microrna.org/microrna/getMrna.do?gene=4154&matureName=hsa-miR-17*&organism=9606
hsa-miR-17-3p	MIMAT0000071	hsa-miR-17*	29980	DONSON	-0.13	http://www.microrna.org/microrna/getMrna.do?gene=29980&matureName=hsa-miR-17*&organism=9606
hsa-miR-17-3p	MIMAT0000071	hsa-miR-17*	131405	TRIM71	-0.15	http://www.microrna.org/microrna/getMrna.do?gene=131405&matureName=hsa-miR-17*&organism=9606
hsa-miR-17-3p	MIMAT0000071	hsa-miR-17*	83851	SYT16	-0.94	http://www.microrna.org/microrna/getMrna.do?gene=83851&matureName=hsa-miR-17*&organism=9606
hsa-miR-17-3p	MIMAT0000071	hsa-miR-17*	27250	PDCD4	-0.54	http://www.microrna.org/microrna/getMrna.do?gene=27250&matureName=hsa-miR-17*&organism=9606
hsa-miR-17-3p	MIMAT0000071	hsa-miR-17*	4850	CNOT4	-1.2	http://www.microrna.org/microrna/getMrna.do?gene=4850&matureName=hsa-miR-17*&organism=9606
hsa-miR-17-3p	MIMAT0000071	hsa-miR-17*	4850	CNOT4	-0.14	http://www.microrna.org/microrna/getMrna.do?gene=4850&matureName=hsa-miR-17*&organism=9606
hsa-miR-17-3p	MIMAT0000071	hsa-miR-17*	27145	FILIP1	-0.67	http://www.microrna.org/microrna/getMrna.do?gene=27145&matureName=hsa-miR-17*&organism=9606
hsa-miR-17-3p	MIMAT0000071	hsa-miR-17*	11123	RCAN3	-0.18	http://www.microrna.org/microrna/getMrna.do?gene=11123&matureName=hsa-miR-17*&organism=9606
hsa-miR-17-3p	MIMAT0000071	hsa-miR-17*	79804	NBLA00301	-1.06	http://www.microrna.org/microrna/getMrna.do?gene=79804&matureName=hsa-miR-17*&organism=9606
hsa-miR-17-3p	MIMAT0000071	hsa-miR-17*	57451	ODZ2	-0.12	http://www.microrna.org/microrna/getMrna.do?gene=57451&matureName=hsa-miR-17*&organism=9606
hsa-miR-17-3p	MIMAT0000071	hsa-miR-17*	339184	CCDC144NL	-0.56	http://www.microrna.org/microrna/getMrna.do?gene=339184&matureName=hsa-miR-17*&organism=9606
hsa-miR-17-3p	MIMAT0000071	hsa-miR-17*	100130331	LOC100130331	-0.1	http://www.microrna.org/microrna/getMrna.do?gene=100130331&matureName=hsa-miR-17*&organism=9606
hsa-miR-17-3p	MIMAT0000071	hsa-miR-17*	100131117	LOC100131117	-0.92	http://www.microrna.org/microrna/getMrna.do?gene=100131117&matureName=hsa-miR-17*&organism=9606
hsa-miR-17-3p	MIMAT0000071	hsa-miR-17*	100131117	LOC100131117	-0.46	http://www.microrna.org/microrna/getMrna.do?gene=100131117&matureName=hsa-miR-17*&organism=9606
hsa-miR-17-3p	MIMAT0000071	hsa-miR-17*	60401	EDA2R	-0.3	http://www.microrna.org/microrna/getMrna.do?gene=60401&matureName=hsa-miR-17*&organism=9606
hsa-miR-17-3p	MIMAT0000071	hsa-miR-17*	348327	ZNF530	-0.28	http://www.microrna.org/microrna/getMrna.do?gene=348327&matureName=hsa-miR-17*&organism=9606
hsa-miR-17-3p	MIMAT0000071	hsa-miR-17*	22828	RBM16	-1.24	http://www.microrna.org/microrna/getMrna.do?gene=22828&matureName=hsa-miR-17*&organism=9606
hsa-miR-17-3p	MIMAT0000071	hsa-miR-17*	22828	RBM16	-0.38	http://www.microrna.org/microrna/getMrna.do?gene=22828&matureName=hsa-miR-17*&organism=9606
hsa-miR-17-3p	MIMAT0000071	hsa-miR-17*	23768	FLRT2	-0.37	http://www.microrna.org/microrna/getMrna.do?gene=23768&matureName=hsa-miR-17*&organism=9606
hsa-miR-17-3p	MIMAT0000071	hsa-miR-17*	11152	WDR45	-0.49	http://www.microrna.org/microrna/getMrna.do?gene=11152&matureName=hsa-miR-17*&organism=9606
hsa-miR-17-3p	MIMAT0000071	hsa-miR-17*	80110	ZNF614	-0.14	http://www.microrna.org/microrna/getMrna.do?gene=80110&matureName=hsa-miR-17*&organism=9606
hsa-miR-17-3p	MIMAT0000071	hsa-miR-17*	158835	AWAT2	-0.25	http://www.microrna.org/microrna/getMrna.do?gene=158835&matureName=hsa-miR-17*&organism=9606
hsa-miR-17-3p	MIMAT0000071	hsa-miR-17*	5300	PIN1	-0.16	http://www.microrna.org/microrna/getMrna.do?gene=5300&matureName=hsa-miR-17*&organism=9606
hsa-miR-17-3p	MIMAT0000071	hsa-miR-17*	9267	CYTH1	-0.48	http://www.microrna.org/microrna/getMrna.do?gene=9267&matureName=hsa-miR-17*&organism=9606
hsa-miR-17-3p	MIMAT0000071	hsa-miR-17*	79776	ZFHX4	-1.19	http://www.microrna.org/microrna/getMrna.do?gene=79776&matureName=hsa-miR-17*&organism=9606
hsa-miR-17-3p	MIMAT0000071	hsa-miR-17*	8301	PICALM	-0.22	http://www.microrna.org/microrna/getMrna.do?gene=8301&matureName=hsa-miR-17*&organism=9606
hsa-miR-17-3p	MIMAT0000071	hsa-miR-17*	146802	SLC47A2	-0.93	http://www.microrna.org/microrna/getMrna.do?gene=146802&matureName=hsa-miR-17*&organism=9606
hsa-miR-17-3p	MIMAT0000071	hsa-miR-17*	3200	HOXA3	-0.32	http://www.microrna.org/microrna/getMrna.do?gene=3200&matureName=hsa-miR-17*&organism=9606
hsa-miR-17-3p	MIMAT0000071	hsa-miR-17*	3191	HNRNPL	-0.53	http://www.microrna.org/microrna/getMrna.do?gene=3191&matureName=hsa-miR-17*&organism=9606
hsa-miR-17-3p	MIMAT0000071	hsa-miR-17*	11021	RAB35	-0.54	http://www.microrna.org/microrna/getMrna.do?gene=11021&matureName=hsa-miR-17*&organism=9606
hsa-miR-17-3p	MIMAT0000071	hsa-miR-17*	1356	CP	-0.1	http://www.microrna.org/microrna/getMrna.do?gene=1356&matureName=hsa-miR-17*&organism=9606
hsa-miR-17-3p	MIMAT0000071	hsa-miR-17*	2965	GTF2H1	-0.82	http://www.microrna.org/microrna/getMrna.do?gene=2965&matureName=hsa-miR-17*&organism=9606
hsa-miR-17-3p	MIMAT0000071	hsa-miR-17*	7871	SLMAP	-0.31	http://www.microrna.org/microrna/getMrna.do?gene=7871&matureName=hsa-miR-17*&organism=9606
hsa-miR-17-3p	MIMAT0000071	hsa-miR-17*	116987	AGAP1	-0.4	http://www.microrna.org/microrna/getMrna.do?gene=116987&matureName=hsa-miR-17*&organism=9606
hsa-miR-17-3p	MIMAT0000071	hsa-miR-17*	3575	IL7R	-0.1	http://www.microrna.org/microrna/getMrna.do?gene=3575&matureName=hsa-miR-17*&organism=9606
hsa-miR-17-3p	MIMAT0000071	hsa-miR-17*	3575	IL7R	-1.12	http://www.microrna.org/microrna/getMrna.do?gene=3575&matureName=hsa-miR-17*&organism=9606
hsa-miR-17-3p	MIMAT0000071	hsa-miR-17*	129563	DIS3L2	-0.3	http://www.microrna.org/microrna/getMrna.do?gene=129563&matureName=hsa-miR-17*&organism=9606
hsa-miR-17-3p	MIMAT0000071	hsa-miR-17*	8031	NCOA4	-0.13	http://www.microrna.org/microrna/getMrna.do?gene=8031&matureName=hsa-miR-17*&organism=9606
hsa-miR-17-3p	MIMAT0000071	hsa-miR-17*	285834	HCG22	-0.1	http://www.microrna.org/microrna/getMrna.do?gene=285834&matureName=hsa-miR-17*&organism=9606
hsa-miR-17-3p	MIMAT0000071	hsa-miR-17*	285834	HCG22	-0.1	http://www.microrna.org/microrna/getMrna.do?gene=285834&matureName=hsa-miR-17*&organism=9606
hsa-miR-17-3p	MIMAT0000071	hsa-miR-17*	285834	HCG22	-0.1	http://www.microrna.org/microrna/getMrna.do?gene=285834&matureName=hsa-miR-17*&organism=9606
hsa-miR-17-3p	MIMAT0000071	hsa-miR-17*	285834	HCG22	-0.14	http://www.microrna.org/microrna/getMrna.do?gene=285834&matureName=hsa-miR-17*&organism=9606
hsa-miR-17-3p	MIMAT0000071	hsa-miR-17*	285834	HCG22	-0.76	http://www.microrna.org/microrna/getMrna.do?gene=285834&matureName=hsa-miR-17*&organism=9606
hsa-miR-17-3p	MIMAT0000071	hsa-miR-17*	285834	HCG22	-0.12	http://www.microrna.org/microrna/getMrna.do?gene=285834&matureName=hsa-miR-17*&organism=9606
hsa-miR-17-3p	MIMAT0000071	hsa-miR-17*	220001	VWCE	-0.23	http://www.microrna.org/microrna/getMrna.do?gene=220001&matureName=hsa-miR-17*&organism=9606
hsa-miR-17-3p	MIMAT0000071	hsa-miR-17*	127687	C1orf122	-0.38	http://www.microrna.org/microrna/getMrna.do?gene=127687&matureName=hsa-miR-17*&organism=9606
hsa-miR-17-3p	MIMAT0000071	hsa-miR-17*	114791	TUBGCP5	-0.17	http://www.microrna.org/microrna/getMrna.do?gene=114791&matureName=hsa-miR-17*&organism=9606
hsa-miR-17-3p	MIMAT0000071	hsa-miR-17*	987	LRBA	-0.67	http://www.microrna.org/microrna/getMrna.do?gene=987&matureName=hsa-miR-17*&organism=9606
hsa-miR-17-3p	MIMAT0000071	hsa-miR-17*	55660	PRPF40A	-0.73	http://www.microrna.org/microrna/getMrna.do?gene=55660&matureName=hsa-miR-17*&organism=9606
hsa-miR-17-3p	MIMAT0000071	hsa-miR-17*	5980	REV3L	-0.54	http://www.microrna.org/microrna/getMrna.do?gene=5980&matureName=hsa-miR-17*&organism=9606
hsa-miR-17-3p	MIMAT0000071	hsa-miR-17*	55686	MREG	-0.11	http://www.microrna.org/microrna/getMrna.do?gene=55686&matureName=hsa-miR-17*&organism=9606
hsa-miR-17-3p	MIMAT0000071	hsa-miR-17*	10097	ACTR2	-0.59	http://www.microrna.org/microrna/getMrna.do?gene=10097&matureName=hsa-miR-17*&organism=9606
hsa-miR-17-3p	MIMAT0000071	hsa-miR-17*	79893	GGNBP2	-0.1	http://www.microrna.org/microrna/getMrna.do?gene=79893&matureName=hsa-miR-17*&organism=9606
hsa-miR-17-3p	MIMAT0000071	hsa-miR-17*	23324	MAN2B2	-0.17	http://www.microrna.org/microrna/getMrna.do?gene=23324&matureName=hsa-miR-17*&organism=9606
hsa-miR-17-3p	MIMAT0000071	hsa-miR-17*	10645	CAMKK2	-0.16	http://www.microrna.org/microrna/getMrna.do?gene=10645&matureName=hsa-miR-17*&organism=9606
hsa-miR-17-3p	MIMAT0000071	hsa-miR-17*	401428	OR2A20P	-0.51	http://www.microrna.org/microrna/getMrna.do?gene=401428&matureName=hsa-miR-17*&organism=9606
hsa-miR-17-3p	MIMAT0000071	hsa-miR-17*	2877	GPX2	-0.52	http://www.microrna.org/microrna/getMrna.do?gene=2877&matureName=hsa-miR-17*&organism=9606
hsa-miR-17-3p	MIMAT0000071	hsa-miR-17*	55691	FRMD4A	-0.24	http://www.microrna.org/microrna/getMrna.do?gene=55691&matureName=hsa-miR-17*&organism=9606
hsa-miR-17-3p	MIMAT0000071	hsa-miR-17*	1618	DAZL	-0.2	http://www.microrna.org/microrna/getMrna.do?gene=1618&matureName=hsa-miR-17*&organism=9606
hsa-miR-17-3p	MIMAT0000071	hsa-miR-17*	152992	C4orf23	-0.2	http://www.microrna.org/microrna/getMrna.do?gene=152992&matureName=hsa-miR-17*&organism=9606
hsa-miR-17-3p	MIMAT0000071	hsa-miR-17*	440040	LOC440040	-0.47	http://www.microrna.org/microrna/getMrna.do?gene=440040&matureName=hsa-miR-17*&organism=9606
hsa-miR-17-3p	MIMAT0000071	hsa-miR-17*	540	ATP7B	-0.25	http://www.microrna.org/microrna/getMrna.do?gene=540&matureName=hsa-miR-17*&organism=9606
hsa-miR-17-3p	MIMAT0000071	hsa-miR-17*	11223	MST1P9	-1.13	http://www.microrna.org/microrna/getMrna.do?gene=11223&matureName=hsa-miR-17*&organism=9606
hsa-miR-17-3p	MIMAT0000071	hsa-miR-17*	8760	CDS2	-0.12	http://www.microrna.org/microrna/getMrna.do?gene=8760&matureName=hsa-miR-17*&organism=9606
hsa-miR-17-3p	MIMAT0000071	hsa-miR-17*	57620	STIM2	-0.1	http://www.microrna.org/microrna/getMrna.do?gene=57620&matureName=hsa-miR-17*&organism=9606
hsa-miR-17-3p	MIMAT0000071	hsa-miR-17*	57620	STIM2	-0.15	http://www.microrna.org/microrna/getMrna.do?gene=57620&matureName=hsa-miR-17*&organism=9606
hsa-miR-17-3p	MIMAT0000071	hsa-miR-17*	81576	CCDC130	-0.18	http://www.microrna.org/microrna/getMrna.do?gene=81576&matureName=hsa-miR-17*&organism=9606
hsa-miR-17-3p	MIMAT0000071	hsa-miR-17*	145581	LRFN5	-0.1	http://www.microrna.org/microrna/getMrna.do?gene=145581&matureName=hsa-miR-17*&organism=9606
hsa-miR-17-3p	MIMAT0000071	hsa-miR-17*	57128	LYRM4	-0.24	http://www.microrna.org/microrna/getMrna.do?gene=57128&matureName=hsa-miR-17*&organism=9606
hsa-miR-17-3p	MIMAT0000071	hsa-miR-17*	5990	RFX2	-0.46	http://www.microrna.org/microrna/getMrna.do?gene=5990&matureName=hsa-miR-17*&organism=9606
hsa-miR-17-3p	MIMAT0000071	hsa-miR-17*	3609	ILF3	-0.12	http://www.microrna.org/microrna/getMrna.do?gene=3609&matureName=hsa-miR-17*&organism=9606
hsa-miR-17-3p	MIMAT0000071	hsa-miR-17*	8028	MLLT10	-0.12	http://www.microrna.org/microrna/getMrna.do?gene=8028&matureName=hsa-miR-17*&organism=9606
hsa-miR-17-3p	MIMAT0000071	hsa-miR-17*	210	ALAD	-0.25	http://www.microrna.org/microrna/getMrna.do?gene=210&matureName=hsa-miR-17*&organism=9606
hsa-miR-17-3p	MIMAT0000071	hsa-miR-17*	409	ARRB2	-0.49	http://www.microrna.org/microrna/getMrna.do?gene=409&matureName=hsa-miR-17*&organism=9606
hsa-miR-17-3p	MIMAT0000071	hsa-miR-17*	85316	BAGE5	-0.7	http://www.microrna.org/microrna/getMrna.do?gene=85316&matureName=hsa-miR-17*&organism=9606
hsa-miR-17-3p	MIMAT0000071	hsa-miR-17*	85316	BAGE5	-0.26	http://www.microrna.org/microrna/getMrna.do?gene=85316&matureName=hsa-miR-17*&organism=9606
hsa-miR-17-3p	MIMAT0000071	hsa-miR-17*	65056	GPBP1	-0.11	http://www.microrna.org/microrna/getMrna.do?gene=65056&matureName=hsa-miR-17*&organism=9606
hsa-miR-17-3p	MIMAT0000071	hsa-miR-17*	692099	FAM86D	-0.25	http://www.microrna.org/microrna/getMrna.do?gene=692099&matureName=hsa-miR-17*&organism=9606
hsa-miR-17-3p	MIMAT0000071	hsa-miR-17*	7534	YWHAZ	-0.81	http://www.microrna.org/microrna/getMrna.do?gene=7534&matureName=hsa-miR-17*&organism=9606
hsa-miR-17-3p	MIMAT0000071	hsa-miR-17*	375748	C9orf102	-0.72	http://www.microrna.org/microrna/getMrna.do?gene=375748&matureName=hsa-miR-17*&organism=9606
hsa-miR-17-3p	MIMAT0000071	hsa-miR-17*	3164	NR4A1	-0.13	http://www.microrna.org/microrna/getMrna.do?gene=3164&matureName=hsa-miR-17*&organism=9606
hsa-miR-17-3p	MIMAT0000071	hsa-miR-17*	50943	FOXP3	-0.69	http://www.microrna.org/microrna/getMrna.do?gene=50943&matureName=hsa-miR-17*&organism=9606
hsa-miR-17-3p	MIMAT0000071	hsa-miR-17*	50943	FOXP3	-0.35	http://www.microrna.org/microrna/getMrna.do?gene=50943&matureName=hsa-miR-17*&organism=9606
hsa-miR-17-3p	MIMAT0000071	hsa-miR-17*	411	ARSB	-0.15	http://www.microrna.org/microrna/getMrna.do?gene=411&matureName=hsa-miR-17*&organism=9606
hsa-miR-17-3p	MIMAT0000071	hsa-miR-17*	6605	SMARCE1	-0.17	http://www.microrna.org/microrna/getMrna.do?gene=6605&matureName=hsa-miR-17*&organism=9606
hsa-miR-17-3p	MIMAT0000071	hsa-miR-17*	1909	EDNRA	-0.62	http://www.microrna.org/microrna/getMrna.do?gene=1909&matureName=hsa-miR-17*&organism=9606
hsa-miR-17-3p	MIMAT0000071	hsa-miR-17*	203859	ANO5	-0.4	http://www.microrna.org/microrna/getMrna.do?gene=203859&matureName=hsa-miR-17*&organism=9606
hsa-miR-17-3p	MIMAT0000071	hsa-miR-17*	10079	ATP9A	-0.1	http://www.microrna.org/microrna/getMrna.do?gene=10079&matureName=hsa-miR-17*&organism=9606
hsa-miR-17-3p	MIMAT0000071	hsa-miR-17*	55902	ACSS2	-0.28	http://www.microrna.org/microrna/getMrna.do?gene=55902&matureName=hsa-miR-17*&organism=9606
hsa-miR-17-3p	MIMAT0000071	hsa-miR-17*	55902	ACSS2	-0.2	http://www.microrna.org/microrna/getMrna.do?gene=55902&matureName=hsa-miR-17*&organism=9606
hsa-miR-17-3p	MIMAT0000071	hsa-miR-17*	947	CD34	-0.21	http://www.microrna.org/microrna/getMrna.do?gene=947&matureName=hsa-miR-17*&organism=9606
hsa-miR-17-3p	MIMAT0000071	hsa-miR-17*	11320	MGAT4A	-0.79	http://www.microrna.org/microrna/getMrna.do?gene=11320&matureName=hsa-miR-17*&organism=9606
hsa-miR-17-3p	MIMAT0000071	hsa-miR-17*	286828	CSN1S2A	-0.14	http://www.microrna.org/microrna/getMrna.do?gene=286828&matureName=hsa-miR-17*&organism=9606
hsa-miR-17-3p	MIMAT0000071	hsa-miR-17*	338864	LOC338864	-0.13	http://www.microrna.org/microrna/getMrna.do?gene=338864&matureName=hsa-miR-17*&organism=9606
hsa-miR-17-3p	MIMAT0000071	hsa-miR-17*	338864	LOC338864	-0.65	http://www.microrna.org/microrna/getMrna.do?gene=338864&matureName=hsa-miR-17*&organism=9606
hsa-miR-17-3p	MIMAT0000071	hsa-miR-17*	7529	YWHAB	-0.12	http://www.microrna.org/microrna/getMrna.do?gene=7529&matureName=hsa-miR-17*&organism=9606
hsa-miR-17-3p	MIMAT0000071	hsa-miR-17*	80213	TM2D3	-0.26	http://www.microrna.org/microrna/getMrna.do?gene=80213&matureName=hsa-miR-17*&organism=9606
hsa-miR-17-3p	MIMAT0000071	hsa-miR-17*	80213	TM2D3	-0.3	http://www.microrna.org/microrna/getMrna.do?gene=80213&matureName=hsa-miR-17*&organism=9606
hsa-miR-17-3p	MIMAT0000071	hsa-miR-17*	80213	TM2D3	-1.24	http://www.microrna.org/microrna/getMrna.do?gene=80213&matureName=hsa-miR-17*&organism=9606
hsa-miR-17-3p	MIMAT0000071	hsa-miR-17*	2978	GUCA1A	-0.38	http://www.microrna.org/microrna/getMrna.do?gene=2978&matureName=hsa-miR-17*&organism=9606
hsa-miR-17-3p	MIMAT0000071	hsa-miR-17*	55322	C5orf22	-0.14	http://www.microrna.org/microrna/getMrna.do?gene=55322&matureName=hsa-miR-17*&organism=9606
hsa-miR-17-3p	MIMAT0000071	hsa-miR-17*	27252	KLHL20	-0.33	http://www.microrna.org/microrna/getMrna.do?gene=27252&matureName=hsa-miR-17*&organism=9606
hsa-miR-17-3p	MIMAT0000071	hsa-miR-17*	79850	FAM57A	-0.31	http://www.microrna.org/microrna/getMrna.do?gene=79850&matureName=hsa-miR-17*&organism=9606
hsa-miR-17-3p	MIMAT0000071	hsa-miR-17*	79850	FAM57A	-0.41	http://www.microrna.org/microrna/getMrna.do?gene=79850&matureName=hsa-miR-17*&organism=9606
hsa-miR-17-3p	MIMAT0000071	hsa-miR-17*	374491	LOC374491	-1.19	http://www.microrna.org/microrna/getMrna.do?gene=374491&matureName=hsa-miR-17*&organism=9606
hsa-miR-17-3p	MIMAT0000071	hsa-miR-17*	93587	RG9MTD2	-0.73	http://www.microrna.org/microrna/getMrna.do?gene=93587&matureName=hsa-miR-17*&organism=9606
hsa-miR-17-3p	MIMAT0000071	hsa-miR-17*	7567	ZNF19	-0.5	http://www.microrna.org/microrna/getMrna.do?gene=7567&matureName=hsa-miR-17*&organism=9606
hsa-miR-17-3p	MIMAT0000071	hsa-miR-17*	4776	NFATC4	-0.53	http://www.microrna.org/microrna/getMrna.do?gene=4776&matureName=hsa-miR-17*&organism=9606
hsa-miR-17-3p	MIMAT0000071	hsa-miR-17*	55841	WWC3	-0.15	http://www.microrna.org/microrna/getMrna.do?gene=55841&matureName=hsa-miR-17*&organism=9606
hsa-miR-17-3p	MIMAT0000071	hsa-miR-17*	4775	NFATC3	-0.83	http://www.microrna.org/microrna/getMrna.do?gene=4775&matureName=hsa-miR-17*&organism=9606
hsa-miR-17-3p	MIMAT0000071	hsa-miR-17*	57698	KIAA1598	-0.4	http://www.microrna.org/microrna/getMrna.do?gene=57698&matureName=hsa-miR-17*&organism=9606
hsa-miR-17-3p	MIMAT0000071	hsa-miR-17*	57863	CADM3	-0.18	http://www.microrna.org/microrna/getMrna.do?gene=57863&matureName=hsa-miR-17*&organism=9606
hsa-miR-17-3p	MIMAT0000071	hsa-miR-17*	29929	ALG6	-0.49	http://www.microrna.org/microrna/getMrna.do?gene=29929&matureName=hsa-miR-17*&organism=9606
hsa-miR-17-3p	MIMAT0000071	hsa-miR-17*	494197	SPANXN5	-0.16	http://www.microrna.org/microrna/getMrna.do?gene=494197&matureName=hsa-miR-17*&organism=9606
hsa-miR-17-3p	MIMAT0000071	hsa-miR-17*	10971	YWHAQ	-0.84	http://www.microrna.org/microrna/getMrna.do?gene=10971&matureName=hsa-miR-17*&organism=9606
hsa-miR-17-3p	MIMAT0000071	hsa-miR-17*	60526	C2orf43	-0.61	http://www.microrna.org/microrna/getMrna.do?gene=60526&matureName=hsa-miR-17*&organism=9606
hsa-miR-17-3p	MIMAT0000071	hsa-miR-17*	284058	KIAA1267	-0.2	http://www.microrna.org/microrna/getMrna.do?gene=284058&matureName=hsa-miR-17*&organism=9606
hsa-miR-17-3p	MIMAT0000071	hsa-miR-17*	284058	KIAA1267	-0.15	http://www.microrna.org/microrna/getMrna.do?gene=284058&matureName=hsa-miR-17*&organism=9606
hsa-miR-17-3p	MIMAT0000071	hsa-miR-17*	80862	NCRNA00171	-0.39	http://www.microrna.org/microrna/getMrna.do?gene=80862&matureName=hsa-miR-17*&organism=9606
hsa-miR-17-3p	MIMAT0000071	hsa-miR-17*	64065	PERP	-0.38	http://www.microrna.org/microrna/getMrna.do?gene=64065&matureName=hsa-miR-17*&organism=9606
hsa-miR-17-3p	MIMAT0000071	hsa-miR-17*	25842	ASF1A	-0.16	http://www.microrna.org/microrna/getMrna.do?gene=25842&matureName=hsa-miR-17*&organism=9606
hsa-miR-17-3p	MIMAT0000071	hsa-miR-17*	9859	CEP170	-0.19	http://www.microrna.org/microrna/getMrna.do?gene=9859&matureName=hsa-miR-17*&organism=9606
hsa-miR-17-3p	MIMAT0000071	hsa-miR-17*	115426	UHRF2	-0.29	http://www.microrna.org/microrna/getMrna.do?gene=115426&matureName=hsa-miR-17*&organism=9606
hsa-miR-17-3p	MIMAT0000071	hsa-miR-17*	10728	PTGES3	-0.99	http://www.microrna.org/microrna/getMrna.do?gene=10728&matureName=hsa-miR-17*&organism=9606
hsa-miR-17-3p	MIMAT0000071	hsa-miR-17*	10951	CBX1	-0.51	http://www.microrna.org/microrna/getMrna.do?gene=10951&matureName=hsa-miR-17*&organism=9606
hsa-miR-17-3p	MIMAT0000071	hsa-miR-17*	197322	ACSF3	-0.28	http://www.microrna.org/microrna/getMrna.do?gene=197322&matureName=hsa-miR-17*&organism=9606
hsa-miR-17-3p	MIMAT0000071	hsa-miR-17*	63905	MANBAL	-0.16	http://www.microrna.org/microrna/getMrna.do?gene=63905&matureName=hsa-miR-17*&organism=9606
hsa-miR-17-3p	MIMAT0000071	hsa-miR-17*	3831	KLC1	-0.26	http://www.microrna.org/microrna/getMrna.do?gene=3831&matureName=hsa-miR-17*&organism=9606
hsa-miR-17-3p	MIMAT0000071	hsa-miR-17*	51348	KLRF1	-0.12	http://www.microrna.org/microrna/getMrna.do?gene=51348&matureName=hsa-miR-17*&organism=9606
hsa-miR-17-3p	MIMAT0000071	hsa-miR-17*	11341	SCRG1	-0.1	http://www.microrna.org/microrna/getMrna.do?gene=11341&matureName=hsa-miR-17*&organism=9606
hsa-miR-17-3p	MIMAT0000071	hsa-miR-17*	11341	SCRG1	-0.11	http://www.microrna.org/microrna/getMrna.do?gene=11341&matureName=hsa-miR-17*&organism=9606
hsa-miR-17-3p	MIMAT0000071	hsa-miR-17*	9020	MAP3K14	-0.5	http://www.microrna.org/microrna/getMrna.do?gene=9020&matureName=hsa-miR-17*&organism=9606
hsa-miR-17-3p	MIMAT0000071	hsa-miR-17*	119016	AGAP4	-0.43	http://www.microrna.org/microrna/getMrna.do?gene=119016&matureName=hsa-miR-17*&organism=9606
hsa-miR-17-3p	MIMAT0000071	hsa-miR-17*	7480	WNT10B	-0.27	http://www.microrna.org/microrna/getMrna.do?gene=7480&matureName=hsa-miR-17*&organism=9606
hsa-miR-17-3p	MIMAT0000071	hsa-miR-17*	57054	DAZ3	-0.21	http://www.microrna.org/microrna/getMrna.do?gene=57054&matureName=hsa-miR-17*&organism=9606
hsa-miR-17-3p	MIMAT0000071	hsa-miR-17*	253738	EBF3	-0.46	http://www.microrna.org/microrna/getMrna.do?gene=253738&matureName=hsa-miR-17*&organism=9606
hsa-miR-17-3p	MIMAT0000071	hsa-miR-17*	440187	C14orf41	-0.39	http://www.microrna.org/microrna/getMrna.do?gene=440187&matureName=hsa-miR-17*&organism=9606
hsa-miR-17-3p	MIMAT0000071	hsa-miR-17*	5903	RANBP2	-0.53	http://www.microrna.org/microrna/getMrna.do?gene=5903&matureName=hsa-miR-17*&organism=9606
hsa-miR-17-3p	MIMAT0000071	hsa-miR-17*	26258	PLDN	-0.56	http://www.microrna.org/microrna/getMrna.do?gene=26258&matureName=hsa-miR-17*&organism=9606
hsa-miR-17-3p	MIMAT0000071	hsa-miR-17*	23710	GABARAPL1	-0.11	http://www.microrna.org/microrna/getMrna.do?gene=23710&matureName=hsa-miR-17*&organism=9606
hsa-miR-17-3p	MIMAT0000071	hsa-miR-17*	64116	SLC39A8	-0.77	http://www.microrna.org/microrna/getMrna.do?gene=64116&matureName=hsa-miR-17*&organism=9606
hsa-miR-17-3p	MIMAT0000071	hsa-miR-17*	64116	SLC39A8	-0.77	http://www.microrna.org/microrna/getMrna.do?gene=64116&matureName=hsa-miR-17*&organism=9606
hsa-miR-17-3p	MIMAT0000071	hsa-miR-17*	23321	TRIM2	-0.73	http://www.microrna.org/microrna/getMrna.do?gene=23321&matureName=hsa-miR-17*&organism=9606
hsa-miR-17-3p	MIMAT0000071	hsa-miR-17*	57128	LYRM4	-0.23	http://www.microrna.org/microrna/getMrna.do?gene=57128&matureName=hsa-miR-17*&organism=9606
hsa-miR-17-3p	MIMAT0000071	hsa-miR-17*	439915	KRTAP5-5	-0.17	http://www.microrna.org/microrna/getMrna.do?gene=439915&matureName=hsa-miR-17*&organism=9606
hsa-miR-17-3p	MIMAT0000071	hsa-miR-17*	64699	TMPRSS3	-0.17	http://www.microrna.org/microrna/getMrna.do?gene=64699&matureName=hsa-miR-17*&organism=9606
hsa-miR-17-3p	MIMAT0000071	hsa-miR-17*	255403	ZNF718	-0.75	http://www.microrna.org/microrna/getMrna.do?gene=255403&matureName=hsa-miR-17*&organism=9606
hsa-miR-17-3p	MIMAT0000071	hsa-miR-17*	645426	TMEM191C	-0.22	http://www.microrna.org/microrna/getMrna.do?gene=645426&matureName=hsa-miR-17*&organism=9606
hsa-miR-17-3p	MIMAT0000071	hsa-miR-17*	8446	DUSP11	-0.34	http://www.microrna.org/microrna/getMrna.do?gene=8446&matureName=hsa-miR-17*&organism=9606
hsa-miR-17-3p	MIMAT0000071	hsa-miR-17*	57826	RAP2C	-0.46	http://www.microrna.org/microrna/getMrna.do?gene=57826&matureName=hsa-miR-17*&organism=9606
hsa-miR-17-3p	MIMAT0000071	hsa-miR-17*	57826	RAP2C	-0.71	http://www.microrna.org/microrna/getMrna.do?gene=57826&matureName=hsa-miR-17*&organism=9606
hsa-miR-17-3p	MIMAT0000071	hsa-miR-17*	10413	YAP1	-0.12	http://www.microrna.org/microrna/getMrna.do?gene=10413&matureName=hsa-miR-17*&organism=9606
hsa-miR-17-3p	MIMAT0000071	hsa-miR-17*	55197	RPRD1A	-0.33	http://www.microrna.org/microrna/getMrna.do?gene=55197&matureName=hsa-miR-17*&organism=9606
hsa-miR-17-3p	MIMAT0000071	hsa-miR-17*	8539	API5	-0.84	http://www.microrna.org/microrna/getMrna.do?gene=8539&matureName=hsa-miR-17*&organism=9606
hsa-miR-17-3p	MIMAT0000071	hsa-miR-17*	29841	GRHL1	-0.15	http://www.microrna.org/microrna/getMrna.do?gene=29841&matureName=hsa-miR-17*&organism=9606
hsa-miR-17-3p	MIMAT0000071	hsa-miR-17*	55623	THUMPD1	-0.67	http://www.microrna.org/microrna/getMrna.do?gene=55623&matureName=hsa-miR-17*&organism=9606
hsa-miR-17-3p	MIMAT0000071	hsa-miR-17*	5983	RFC3	-0.15	http://www.microrna.org/microrna/getMrna.do?gene=5983&matureName=hsa-miR-17*&organism=9606
hsa-miR-17-3p	MIMAT0000071	hsa-miR-17*	283651	C15orf21	-0.1	http://www.microrna.org/microrna/getMrna.do?gene=283651&matureName=hsa-miR-17*&organism=9606
hsa-miR-17-3p	MIMAT0000071	hsa-miR-17*	50853	VILL	-0.39	http://www.microrna.org/microrna/getMrna.do?gene=50853&matureName=hsa-miR-17*&organism=9606
hsa-miR-17-3p	MIMAT0000071	hsa-miR-17*	3310	HSPA6	-0.18	http://www.microrna.org/microrna/getMrna.do?gene=3310&matureName=hsa-miR-17*&organism=9606
hsa-miR-17-3p	MIMAT0000071	hsa-miR-17*	10402	ST3GAL6	-0.35	http://www.microrna.org/microrna/getMrna.do?gene=10402&matureName=hsa-miR-17*&organism=9606
hsa-miR-17-3p	MIMAT0000071	hsa-miR-17*	51232	CRIM1	-0.46	http://www.microrna.org/microrna/getMrna.do?gene=51232&matureName=hsa-miR-17*&organism=9606
hsa-miR-17-3p	MIMAT0000071	hsa-miR-17*	9414	TJP2	-0.16	http://www.microrna.org/microrna/getMrna.do?gene=9414&matureName=hsa-miR-17*&organism=9606
hsa-miR-17-3p	MIMAT0000071	hsa-miR-17*	51455	REV1	-0.11	http://www.microrna.org/microrna/getMrna.do?gene=51455&matureName=hsa-miR-17*&organism=9606
hsa-miR-17-3p	MIMAT0000071	hsa-miR-17*	728912	NBPF11	-0.74	http://www.microrna.org/microrna/getMrna.do?gene=728912&matureName=hsa-miR-17*&organism=9606
hsa-miR-17-3p	MIMAT0000071	hsa-miR-17*	728912	NBPF11	-1.13	http://www.microrna.org/microrna/getMrna.do?gene=728912&matureName=hsa-miR-17*&organism=9606
hsa-miR-17-3p	MIMAT0000071	hsa-miR-17*	822	CAPG	-0.12	http://www.microrna.org/microrna/getMrna.do?gene=822&matureName=hsa-miR-17*&organism=9606
hsa-miR-17-3p	MIMAT0000071	hsa-miR-17*	653333	FAM86B2	-0.22	http://www.microrna.org/microrna/getMrna.do?gene=653333&matureName=hsa-miR-17*&organism=9606
hsa-miR-17-3p	MIMAT0000071	hsa-miR-17*	143279	HECTD2	-0.11	http://www.microrna.org/microrna/getMrna.do?gene=143279&matureName=hsa-miR-17*&organism=9606
hsa-miR-17-3p	MIMAT0000071	hsa-miR-17*	143279	HECTD2	-0.13	http://www.microrna.org/microrna/getMrna.do?gene=143279&matureName=hsa-miR-17*&organism=9606
hsa-miR-17-3p	MIMAT0000071	hsa-miR-17*	161823	ADAL	-0.19	http://www.microrna.org/microrna/getMrna.do?gene=161823&matureName=hsa-miR-17*&organism=9606
hsa-miR-17-3p	MIMAT0000071	hsa-miR-17*	65095	KRI1	-0.53	http://www.microrna.org/microrna/getMrna.do?gene=65095&matureName=hsa-miR-17*&organism=9606
hsa-miR-17-3p	MIMAT0000071	hsa-miR-17*	9284	NPIP	-1.24	http://www.microrna.org/microrna/getMrna.do?gene=9284&matureName=hsa-miR-17*&organism=9606
hsa-miR-17-3p	MIMAT0000071	hsa-miR-17*	51441	YTHDF2	-0.32	http://www.microrna.org/microrna/getMrna.do?gene=51441&matureName=hsa-miR-17*&organism=9606
hsa-miR-17-3p	MIMAT0000071	hsa-miR-17*	54893	MTMR10	-0.16	http://www.microrna.org/microrna/getMrna.do?gene=54893&matureName=hsa-miR-17*&organism=9606
hsa-miR-17-3p	MIMAT0000071	hsa-miR-17*	83877	TM2D2	-0.17	http://www.microrna.org/microrna/getMrna.do?gene=83877&matureName=hsa-miR-17*&organism=9606
hsa-miR-17-3p	MIMAT0000071	hsa-miR-17*	57414	RHBDD2	-0.16	http://www.microrna.org/microrna/getMrna.do?gene=57414&matureName=hsa-miR-17*&organism=9606
hsa-miR-17-3p	MIMAT0000071	hsa-miR-17*	57148	RALGAPB	-0.42	http://www.microrna.org/microrna/getMrna.do?gene=57148&matureName=hsa-miR-17*&organism=9606
hsa-miR-17-3p	MIMAT0000071	hsa-miR-17*	2274	FHL2	-0.34	http://www.microrna.org/microrna/getMrna.do?gene=2274&matureName=hsa-miR-17*&organism=9606
hsa-miR-17-3p	MIMAT0000071	hsa-miR-17*	50937	CDON	-0.25	http://www.microrna.org/microrna/getMrna.do?gene=50937&matureName=hsa-miR-17*&organism=9606
hsa-miR-17-3p	MIMAT0000071	hsa-miR-17*	157739	TDH	-0.27	http://www.microrna.org/microrna/getMrna.do?gene=157739&matureName=hsa-miR-17*&organism=9606
hsa-miR-17-3p	MIMAT0000071	hsa-miR-17*	55787	TXLNG	-0.57	http://www.microrna.org/microrna/getMrna.do?gene=55787&matureName=hsa-miR-17*&organism=9606
hsa-miR-17-3p	MIMAT0000071	hsa-miR-17*	2327	FMO2	-0.15	http://www.microrna.org/microrna/getMrna.do?gene=2327&matureName=hsa-miR-17*&organism=9606
hsa-miR-17-3p	MIMAT0000071	hsa-miR-17*	57620	STIM2	-0.11	http://www.microrna.org/microrna/getMrna.do?gene=57620&matureName=hsa-miR-17*&organism=9606
hsa-miR-17-3p	MIMAT0000071	hsa-miR-17*	54581	SCAND2	-0.43	http://www.microrna.org/microrna/getMrna.do?gene=54581&matureName=hsa-miR-17*&organism=9606
hsa-miR-17-3p	MIMAT0000071	hsa-miR-17*	122773	KLHDC1	-1.21	http://www.microrna.org/microrna/getMrna.do?gene=122773&matureName=hsa-miR-17*&organism=9606
hsa-miR-17-3p	MIMAT0000071	hsa-miR-17*	122773	KLHDC1	-0.1	http://www.microrna.org/microrna/getMrna.do?gene=122773&matureName=hsa-miR-17*&organism=9606
hsa-miR-17-3p	MIMAT0000071	hsa-miR-17*	9184	BUB3	-0.41	http://www.microrna.org/microrna/getMrna.do?gene=9184&matureName=hsa-miR-17*&organism=9606
hsa-miR-17-3p	MIMAT0000071	hsa-miR-17*	441204	LOC441204	-0.99	http://www.microrna.org/microrna/getMrna.do?gene=441204&matureName=hsa-miR-17*&organism=9606
hsa-miR-17-3p	MIMAT0000071	hsa-miR-17*	23118	TAB2	-1.11	http://www.microrna.org/microrna/getMrna.do?gene=23118&matureName=hsa-miR-17*&organism=9606
hsa-miR-17-3p	MIMAT0000071	hsa-miR-17*	83849	SYT15	-0.12	http://www.microrna.org/microrna/getMrna.do?gene=83849&matureName=hsa-miR-17*&organism=9606
hsa-miR-17-3p	MIMAT0000071	hsa-miR-17*	1203	CLN5	-0.79	http://www.microrna.org/microrna/getMrna.do?gene=1203&matureName=hsa-miR-17*&organism=9606
hsa-miR-17-3p	MIMAT0000071	hsa-miR-17*	60526	C2orf43	-0.67	http://www.microrna.org/microrna/getMrna.do?gene=60526&matureName=hsa-miR-17*&organism=9606
hsa-miR-17-3p	MIMAT0000071	hsa-miR-17*	9218	VAPA	-0.22	http://www.microrna.org/microrna/getMrna.do?gene=9218&matureName=hsa-miR-17*&organism=9606
hsa-miR-17-3p	MIMAT0000071	hsa-miR-17*	5149	PDE6H	-1.09	http://www.microrna.org/microrna/getMrna.do?gene=5149&matureName=hsa-miR-17*&organism=9606
hsa-miR-17-3p	MIMAT0000071	hsa-miR-17*	3486	IGFBP3	-0.59	http://www.microrna.org/microrna/getMrna.do?gene=3486&matureName=hsa-miR-17*&organism=9606
hsa-miR-17-3p	MIMAT0000071	hsa-miR-17*	129401	NUP35	-0.98	http://www.microrna.org/microrna/getMrna.do?gene=129401&matureName=hsa-miR-17*&organism=9606
hsa-miR-17-3p	MIMAT0000071	hsa-miR-17*	129401	NUP35	-0.23	http://www.microrna.org/microrna/getMrna.do?gene=129401&matureName=hsa-miR-17*&organism=9606
hsa-miR-17-3p	MIMAT0000071	hsa-miR-17*	388569	ZNF324B	-0.42	http://www.microrna.org/microrna/getMrna.do?gene=388569&matureName=hsa-miR-17*&organism=9606
hsa-miR-17-3p	MIMAT0000071	hsa-miR-17*	203427	SLC25A43	-0.16	http://www.microrna.org/microrna/getMrna.do?gene=203427&matureName=hsa-miR-17*&organism=9606
hsa-miR-17-3p	MIMAT0000071	hsa-miR-17*	203427	SLC25A43	-0.36	http://www.microrna.org/microrna/getMrna.do?gene=203427&matureName=hsa-miR-17*&organism=9606
hsa-miR-17-3p	MIMAT0000071	hsa-miR-17*	130617	ZFAND2B	-0.21	http://www.microrna.org/microrna/getMrna.do?gene=130617&matureName=hsa-miR-17*&organism=9606
hsa-miR-17-3p	MIMAT0000071	hsa-miR-17*	79600	TCTN1	-0.23	http://www.microrna.org/microrna/getMrna.do?gene=79600&matureName=hsa-miR-17*&organism=9606
hsa-miR-17-3p	MIMAT0000071	hsa-miR-17*	79600	TCTN1	-0.15	http://www.microrna.org/microrna/getMrna.do?gene=79600&matureName=hsa-miR-17*&organism=9606
hsa-miR-17-3p	MIMAT0000071	hsa-miR-17*	10472	ZNF238	-0.26	http://www.microrna.org/microrna/getMrna.do?gene=10472&matureName=hsa-miR-17*&organism=9606
hsa-miR-17-3p	MIMAT0000071	hsa-miR-17*	8654	PDE5A	-0.17	http://www.microrna.org/microrna/getMrna.do?gene=8654&matureName=hsa-miR-17*&organism=9606
hsa-miR-17-3p	MIMAT0000071	hsa-miR-17*	29881	NPC1L1	-0.39	http://www.microrna.org/microrna/getMrna.do?gene=29881&matureName=hsa-miR-17*&organism=9606
hsa-miR-17-3p	MIMAT0000071	hsa-miR-17*	6347	CCL2	-0.18	http://www.microrna.org/microrna/getMrna.do?gene=6347&matureName=hsa-miR-17*&organism=9606
hsa-miR-17-3p	MIMAT0000071	hsa-miR-17*	22999	RIMS1	-0.39	http://www.microrna.org/microrna/getMrna.do?gene=22999&matureName=hsa-miR-17*&organism=9606
hsa-miR-17-3p	MIMAT0000071	hsa-miR-17*	57552	NCEH1	-0.13	http://www.microrna.org/microrna/getMrna.do?gene=57552&matureName=hsa-miR-17*&organism=9606
hsa-miR-17-3p	MIMAT0000071	hsa-miR-17*	23266	LPHN2	-0.81	http://www.microrna.org/microrna/getMrna.do?gene=23266&matureName=hsa-miR-17*&organism=9606
hsa-miR-17-3p	MIMAT0000071	hsa-miR-17*	54832	VPS13C	-0.1	http://www.microrna.org/microrna/getMrna.do?gene=54832&matureName=hsa-miR-17*&organism=9606
hsa-miR-17-3p	MIMAT0000071	hsa-miR-17*	5371	PML	-0.26	http://www.microrna.org/microrna/getMrna.do?gene=5371&matureName=hsa-miR-17*&organism=9606
hsa-miR-17-3p	MIMAT0000071	hsa-miR-17*	89894	TMEM116	-0.9	http://www.microrna.org/microrna/getMrna.do?gene=89894&matureName=hsa-miR-17*&organism=9606
hsa-miR-17-3p	MIMAT0000071	hsa-miR-17*	5515	PPP2CA	-0.51	http://www.microrna.org/microrna/getMrna.do?gene=5515&matureName=hsa-miR-17*&organism=9606
hsa-miR-17-3p	MIMAT0000071	hsa-miR-17*	5515	PPP2CA	-1.01	http://www.microrna.org/microrna/getMrna.do?gene=5515&matureName=hsa-miR-17*&organism=9606
hsa-miR-17-3p	MIMAT0000071	hsa-miR-17*	653509	SFTPA1	-0.13	http://www.microrna.org/microrna/getMrna.do?gene=653509&matureName=hsa-miR-17*&organism=9606
hsa-miR-17-3p	MIMAT0000071	hsa-miR-17*	10107	TRIM10	-0.29	http://www.microrna.org/microrna/getMrna.do?gene=10107&matureName=hsa-miR-17*&organism=9606
hsa-miR-17-3p	MIMAT0000071	hsa-miR-17*	9637	FEZ2	-0.5	http://www.microrna.org/microrna/getMrna.do?gene=9637&matureName=hsa-miR-17*&organism=9606
hsa-miR-17-3p	MIMAT0000071	hsa-miR-17*	57679	ALS2	-1.11	http://www.microrna.org/microrna/getMrna.do?gene=57679&matureName=hsa-miR-17*&organism=9606
hsa-miR-17-3p	MIMAT0000071	hsa-miR-17*	85319	BAGE2	-0.73	http://www.microrna.org/microrna/getMrna.do?gene=85319&matureName=hsa-miR-17*&organism=9606
hsa-miR-17-3p	MIMAT0000071	hsa-miR-17*	85319	BAGE2	-0.27	http://www.microrna.org/microrna/getMrna.do?gene=85319&matureName=hsa-miR-17*&organism=9606
hsa-miR-17-3p	MIMAT0000071	hsa-miR-17*	84181	CHD6	-0.12	http://www.microrna.org/microrna/getMrna.do?gene=84181&matureName=hsa-miR-17*&organism=9606
hsa-miR-17-3p	MIMAT0000071	hsa-miR-17*	100131755	ARMCX4	-0.14	http://www.microrna.org/microrna/getMrna.do?gene=100131755&matureName=hsa-miR-17*&organism=9606
hsa-miR-17-3p	MIMAT0000071	hsa-miR-17*	10699	CORIN	-0.31	http://www.microrna.org/microrna/getMrna.do?gene=10699&matureName=hsa-miR-17*&organism=9606
hsa-miR-17-3p	MIMAT0000071	hsa-miR-17*	440295	GOLGA6L9	-0.32	http://www.microrna.org/microrna/getMrna.do?gene=440295&matureName=hsa-miR-17*&organism=9606
hsa-miR-17-3p	MIMAT0000071	hsa-miR-17*	27032	ATP2C1	-0.94	http://www.microrna.org/microrna/getMrna.do?gene=27032&matureName=hsa-miR-17*&organism=9606
hsa-miR-17-3p	MIMAT0000071	hsa-miR-17*	133584	EGFLAM	-0.4	http://www.microrna.org/microrna/getMrna.do?gene=133584&matureName=hsa-miR-17*&organism=9606
hsa-miR-17-3p	MIMAT0000071	hsa-miR-17*	133584	EGFLAM	-0.24	http://www.microrna.org/microrna/getMrna.do?gene=133584&matureName=hsa-miR-17*&organism=9606
hsa-miR-17-3p	MIMAT0000071	hsa-miR-17*	79156	PLEKHF1	-0.28	http://www.microrna.org/microrna/getMrna.do?gene=79156&matureName=hsa-miR-17*&organism=9606
hsa-miR-17-3p	MIMAT0000071	hsa-miR-17*	64795	RMND5A	-0.1	http://www.microrna.org/microrna/getMrna.do?gene=64795&matureName=hsa-miR-17*&organism=9606
hsa-miR-17-3p	MIMAT0000071	hsa-miR-17*	159371	TMEM20	-0.55	http://www.microrna.org/microrna/getMrna.do?gene=159371&matureName=hsa-miR-17*&organism=9606
hsa-miR-17-3p	MIMAT0000071	hsa-miR-17*	159371	TMEM20	-0.23	http://www.microrna.org/microrna/getMrna.do?gene=159371&matureName=hsa-miR-17*&organism=9606
hsa-miR-17-3p	MIMAT0000071	hsa-miR-17*	89894	TMEM116	-1.23	http://www.microrna.org/microrna/getMrna.do?gene=89894&matureName=hsa-miR-17*&organism=9606
hsa-miR-17-3p	MIMAT0000071	hsa-miR-17*	1849	DUSP7	-0.19	http://www.microrna.org/microrna/getMrna.do?gene=1849&matureName=hsa-miR-17*&organism=9606
hsa-miR-17-3p	MIMAT0000071	hsa-miR-17*	2992	GYG1	-0.14	http://www.microrna.org/microrna/getMrna.do?gene=2992&matureName=hsa-miR-17*&organism=9606
hsa-miR-17-3p	MIMAT0000071	hsa-miR-17*	8564	KMO	-0.31	http://www.microrna.org/microrna/getMrna.do?gene=8564&matureName=hsa-miR-17*&organism=9606
hsa-miR-17-3p	MIMAT0000071	hsa-miR-17*	84079	ANKRD27	-0.1	http://www.microrna.org/microrna/getMrna.do?gene=84079&matureName=hsa-miR-17*&organism=9606
hsa-miR-17-3p	MIMAT0000071	hsa-miR-17*	4205	MEF2A	-0.21	http://www.microrna.org/microrna/getMrna.do?gene=4205&matureName=hsa-miR-17*&organism=9606
hsa-miR-17-3p	MIMAT0000071	hsa-miR-17*	126129	CPT1C	-0.11	http://www.microrna.org/microrna/getMrna.do?gene=126129&matureName=hsa-miR-17*&organism=9606
hsa-miR-17-3p	MIMAT0000071	hsa-miR-17*	5433	POLR2D	-0.1	http://www.microrna.org/microrna/getMrna.do?gene=5433&matureName=hsa-miR-17*&organism=9606
hsa-miR-17-3p	MIMAT0000071	hsa-miR-17*	9068	ANGPTL1	-1.15	http://www.microrna.org/microrna/getMrna.do?gene=9068&matureName=hsa-miR-17*&organism=9606
hsa-miR-17-3p	MIMAT0000071	hsa-miR-17*	5861	RAB1A	-0.32	http://www.microrna.org/microrna/getMrna.do?gene=5861&matureName=hsa-miR-17*&organism=9606
hsa-miR-17-3p	MIMAT0000071	hsa-miR-17*	6399	TRAPPC2	-0.56	http://www.microrna.org/microrna/getMrna.do?gene=6399&matureName=hsa-miR-17*&organism=9606
hsa-miR-17-3p	MIMAT0000071	hsa-miR-17*	9108	MTMR7	-0.43	http://www.microrna.org/microrna/getMrna.do?gene=9108&matureName=hsa-miR-17*&organism=9606
hsa-miR-17-3p	MIMAT0000071	hsa-miR-17*	10766	TOB2	-0.25	http://www.microrna.org/microrna/getMrna.do?gene=10766&matureName=hsa-miR-17*&organism=9606
hsa-miR-17-3p	MIMAT0000071	hsa-miR-17*	8803	SUCLA2	-0.1	http://www.microrna.org/microrna/getMrna.do?gene=8803&matureName=hsa-miR-17*&organism=9606
hsa-miR-17-3p	MIMAT0000071	hsa-miR-17*	8803	SUCLA2	-0.11	http://www.microrna.org/microrna/getMrna.do?gene=8803&matureName=hsa-miR-17*&organism=9606
hsa-miR-17-3p	MIMAT0000071	hsa-miR-17*	9538	EI24	-0.2	http://www.microrna.org/microrna/getMrna.do?gene=9538&matureName=hsa-miR-17*&organism=9606
hsa-miR-17-3p	MIMAT0000071	hsa-miR-17*	100101115	TTTY21B	-0.59	http://www.microrna.org/microrna/getMrna.do?gene=100101115&matureName=hsa-miR-17*&organism=9606
hsa-miR-17-3p	MIMAT0000071	hsa-miR-17*	29881	NPC1L1	-0.36	http://www.microrna.org/microrna/getMrna.do?gene=29881&matureName=hsa-miR-17*&organism=9606
hsa-miR-17-3p	MIMAT0000071	hsa-miR-17*	149773	LOC149773	-0.87	http://www.microrna.org/microrna/getMrna.do?gene=149773&matureName=hsa-miR-17*&organism=9606
hsa-miR-17-3p	MIMAT0000071	hsa-miR-17*	140739	UBE2F	-0.12	http://www.microrna.org/microrna/getMrna.do?gene=140739&matureName=hsa-miR-17*&organism=9606
hsa-miR-17-3p	MIMAT0000071	hsa-miR-17*	51552	RAB14	-0.44	http://www.microrna.org/microrna/getMrna.do?gene=51552&matureName=hsa-miR-17*&organism=9606
hsa-miR-17-3p	MIMAT0000071	hsa-miR-17*	116154	PHACTR3	-0.15	http://www.microrna.org/microrna/getMrna.do?gene=116154&matureName=hsa-miR-17*&organism=9606
hsa-miR-17-3p	MIMAT0000071	hsa-miR-17*	51582	AZIN1	-0.66	http://www.microrna.org/microrna/getMrna.do?gene=51582&matureName=hsa-miR-17*&organism=9606
hsa-miR-17-3p	MIMAT0000071	hsa-miR-17*	51582	AZIN1	-0.32	http://www.microrna.org/microrna/getMrna.do?gene=51582&matureName=hsa-miR-17*&organism=9606
hsa-miR-17-3p	MIMAT0000071	hsa-miR-17*	94137	RP1L1	-0.13	http://www.microrna.org/microrna/getMrna.do?gene=94137&matureName=hsa-miR-17*&organism=9606
hsa-miR-17-3p	MIMAT0000071	hsa-miR-17*	3778	KCNMA1	-1.09	http://www.microrna.org/microrna/getMrna.do?gene=3778&matureName=hsa-miR-17*&organism=9606
hsa-miR-17-3p	MIMAT0000071	hsa-miR-17*	8853	ASAP2	-0.38	http://www.microrna.org/microrna/getMrna.do?gene=8853&matureName=hsa-miR-17*&organism=9606
hsa-miR-17-3p	MIMAT0000071	hsa-miR-17*	4013	VWA5A	-0.13	http://www.microrna.org/microrna/getMrna.do?gene=4013&matureName=hsa-miR-17*&organism=9606
hsa-miR-17-3p	MIMAT0000071	hsa-miR-17*	9118	INA	-0.53	http://www.microrna.org/microrna/getMrna.do?gene=9118&matureName=hsa-miR-17*&organism=9606
hsa-miR-17-3p	MIMAT0000071	hsa-miR-17*	9118	INA	-0.68	http://www.microrna.org/microrna/getMrna.do?gene=9118&matureName=hsa-miR-17*&organism=9606
hsa-miR-17-3p	MIMAT0000071	hsa-miR-17*	1837	DTNA	-0.15	http://www.microrna.org/microrna/getMrna.do?gene=1837&matureName=hsa-miR-17*&organism=9606
hsa-miR-17-3p	MIMAT0000071	hsa-miR-17*	27295	PDLIM3	-0.11	http://www.microrna.org/microrna/getMrna.do?gene=27295&matureName=hsa-miR-17*&organism=9606
hsa-miR-17-3p	MIMAT0000071	hsa-miR-17*	440184	C14orf53	-0.6	http://www.microrna.org/microrna/getMrna.do?gene=440184&matureName=hsa-miR-17*&organism=9606
hsa-miR-17-3p	MIMAT0000071	hsa-miR-17*	440184	C14orf53	-1.01	http://www.microrna.org/microrna/getMrna.do?gene=440184&matureName=hsa-miR-17*&organism=9606
hsa-miR-17-3p	MIMAT0000071	hsa-miR-17*	23005	MAPKBP1	-0.66	http://www.microrna.org/microrna/getMrna.do?gene=23005&matureName=hsa-miR-17*&organism=9606
hsa-miR-17-3p	MIMAT0000071	hsa-miR-17*	10137	RBM12	-0.42	http://www.microrna.org/microrna/getMrna.do?gene=10137&matureName=hsa-miR-17*&organism=9606
hsa-miR-17-3p	MIMAT0000071	hsa-miR-17*	10098	TSPAN5	-1.25	http://www.microrna.org/microrna/getMrna.do?gene=10098&matureName=hsa-miR-17*&organism=9606
hsa-miR-17-3p	MIMAT0000071	hsa-miR-17*	23456	ABCB10	-0.72	http://www.microrna.org/microrna/getMrna.do?gene=23456&matureName=hsa-miR-17*&organism=9606
hsa-miR-17-3p	MIMAT0000071	hsa-miR-17*	3134	HLA-F	-0.31	http://www.microrna.org/microrna/getMrna.do?gene=3134&matureName=hsa-miR-17*&organism=9606
hsa-miR-17-3p	MIMAT0000071	hsa-miR-17*	3134	HLA-F	-0.67	http://www.microrna.org/microrna/getMrna.do?gene=3134&matureName=hsa-miR-17*&organism=9606
hsa-miR-17-3p	MIMAT0000071	hsa-miR-17*	51574	LARP7	-0.11	http://www.microrna.org/microrna/getMrna.do?gene=51574&matureName=hsa-miR-17*&organism=9606
hsa-miR-17-3p	MIMAT0000071	hsa-miR-17*	8635	RNASET2	-1.22	http://www.microrna.org/microrna/getMrna.do?gene=8635&matureName=hsa-miR-17*&organism=9606
hsa-miR-17-3p	MIMAT0000071	hsa-miR-17*	340745	LRIT2	-0.22	http://www.microrna.org/microrna/getMrna.do?gene=340745&matureName=hsa-miR-17*&organism=9606
hsa-miR-17-3p	MIMAT0000071	hsa-miR-17*	84302	C9orf125	-0.1	http://www.microrna.org/microrna/getMrna.do?gene=84302&matureName=hsa-miR-17*&organism=9606
hsa-miR-17-3p	MIMAT0000071	hsa-miR-17*	262	AMD1	-0.12	http://www.microrna.org/microrna/getMrna.do?gene=262&matureName=hsa-miR-17*&organism=9606
hsa-miR-17-3p	MIMAT0000071	hsa-miR-17*	317761	C14orf39	-0.65	http://www.microrna.org/microrna/getMrna.do?gene=317761&matureName=hsa-miR-17*&organism=9606
hsa-miR-17-3p	MIMAT0000071	hsa-miR-17*	375298	CERKL	-0.1	http://www.microrna.org/microrna/getMrna.do?gene=375298&matureName=hsa-miR-17*&organism=9606
hsa-miR-17-3p	MIMAT0000071	hsa-miR-17*	23583	SMUG1	-0.29	http://www.microrna.org/microrna/getMrna.do?gene=23583&matureName=hsa-miR-17*&organism=9606
hsa-miR-17-3p	MIMAT0000071	hsa-miR-17*	58528	RRAGD	-0.46	http://www.microrna.org/microrna/getMrna.do?gene=58528&matureName=hsa-miR-17*&organism=9606
hsa-miR-17-3p	MIMAT0000071	hsa-miR-17*	51263	MRPL30	-0.12	http://www.microrna.org/microrna/getMrna.do?gene=51263&matureName=hsa-miR-17*&organism=9606
hsa-miR-17-3p	MIMAT0000071	hsa-miR-17*	27303	RBMS3	-0.14	http://www.microrna.org/microrna/getMrna.do?gene=27303&matureName=hsa-miR-17*&organism=9606
hsa-miR-17-3p	MIMAT0000071	hsa-miR-17*	5591	PRKDC	-0.19	http://www.microrna.org/microrna/getMrna.do?gene=5591&matureName=hsa-miR-17*&organism=9606
hsa-miR-17-3p	MIMAT0000071	hsa-miR-17*	23017	FAIM2	-0.35	http://www.microrna.org/microrna/getMrna.do?gene=23017&matureName=hsa-miR-17*&organism=9606
hsa-miR-17-3p	MIMAT0000071	hsa-miR-17*	8633	UNC5C	-0.18	http://www.microrna.org/microrna/getMrna.do?gene=8633&matureName=hsa-miR-17*&organism=9606
hsa-miR-17-3p	MIMAT0000071	hsa-miR-17*	161	AP2A2	-0.27	http://www.microrna.org/microrna/getMrna.do?gene=161&matureName=hsa-miR-17*&organism=9606
hsa-miR-17-3p	MIMAT0000071	hsa-miR-17*	27101	CACYBP	-0.14	http://www.microrna.org/microrna/getMrna.do?gene=27101&matureName=hsa-miR-17*&organism=9606
hsa-miR-17-3p	MIMAT0000071	hsa-miR-17*	23523	CABIN1	-0.26	http://www.microrna.org/microrna/getMrna.do?gene=23523&matureName=hsa-miR-17*&organism=9606
hsa-miR-17-3p	MIMAT0000071	hsa-miR-17*	7188	TRAF5	-0.37	http://www.microrna.org/microrna/getMrna.do?gene=7188&matureName=hsa-miR-17*&organism=9606
hsa-miR-17-3p	MIMAT0000071	hsa-miR-17*	23329	TBC1D30	-0.3	http://www.microrna.org/microrna/getMrna.do?gene=23329&matureName=hsa-miR-17*&organism=9606
hsa-miR-17-3p	MIMAT0000071	hsa-miR-17*	5470	PPEF2	-0.26	http://www.microrna.org/microrna/getMrna.do?gene=5470&matureName=hsa-miR-17*&organism=9606
hsa-miR-17-3p	MIMAT0000071	hsa-miR-17*	9961	MVP	-0.16	http://www.microrna.org/microrna/getMrna.do?gene=9961&matureName=hsa-miR-17*&organism=9606
hsa-miR-17-3p	MIMAT0000071	hsa-miR-17*	23328	SASH1	-0.38	http://www.microrna.org/microrna/getMrna.do?gene=23328&matureName=hsa-miR-17*&organism=9606
hsa-miR-17-3p	MIMAT0000071	hsa-miR-17*	55749	CCAR1	-0.22	http://www.microrna.org/microrna/getMrna.do?gene=55749&matureName=hsa-miR-17*&organism=9606
hsa-miR-17-3p	MIMAT0000071	hsa-miR-17*	54905	CYP2W1	-0.11	http://www.microrna.org/microrna/getMrna.do?gene=54905&matureName=hsa-miR-17*&organism=9606
hsa-miR-17-3p	MIMAT0000071	hsa-miR-17*	5733	PTGER3	-0.13	http://www.microrna.org/microrna/getMrna.do?gene=5733&matureName=hsa-miR-17*&organism=9606
hsa-miR-17-3p	MIMAT0000071	hsa-miR-17*	55253	TYW1	-0.18	http://www.microrna.org/microrna/getMrna.do?gene=55253&matureName=hsa-miR-17*&organism=9606
hsa-miR-17-3p	MIMAT0000071	hsa-miR-17*	1102	RCBTB2	-0.64	http://www.microrna.org/microrna/getMrna.do?gene=1102&matureName=hsa-miR-17*&organism=9606
hsa-miR-17-3p	MIMAT0000071	hsa-miR-17*	128346	C1orf162	-0.66	http://www.microrna.org/microrna/getMrna.do?gene=128346&matureName=hsa-miR-17*&organism=9606
hsa-miR-17-3p	MIMAT0000071	hsa-miR-17*	140886	PABPC5	-0.51	http://www.microrna.org/microrna/getMrna.do?gene=140886&matureName=hsa-miR-17*&organism=9606
hsa-miR-17-3p	MIMAT0000071	hsa-miR-17*	126014	OSCAR	-0.2	http://www.microrna.org/microrna/getMrna.do?gene=126014&matureName=hsa-miR-17*&organism=9606
hsa-miR-17-3p	MIMAT0000071	hsa-miR-17*	165324	UBXN2A	-0.12	http://www.microrna.org/microrna/getMrna.do?gene=165324&matureName=hsa-miR-17*&organism=9606
hsa-miR-17-3p	MIMAT0000071	hsa-miR-17*	585	BBS4	-0.44	http://www.microrna.org/microrna/getMrna.do?gene=585&matureName=hsa-miR-17*&organism=9606
hsa-miR-17-3p	MIMAT0000071	hsa-miR-17*	3776	KCNK2	-0.23	http://www.microrna.org/microrna/getMrna.do?gene=3776&matureName=hsa-miR-17*&organism=9606
hsa-miR-17-3p	MIMAT0000071	hsa-miR-17*	55037	PTCD3	-0.21	http://www.microrna.org/microrna/getMrna.do?gene=55037&matureName=hsa-miR-17*&organism=9606
hsa-miR-17-3p	MIMAT0000071	hsa-miR-17*	4327	MMP19	-0.35	http://www.microrna.org/microrna/getMrna.do?gene=4327&matureName=hsa-miR-17*&organism=9606
hsa-miR-17-3p	MIMAT0000071	hsa-miR-17*	9818	NUPL1	-0.62	http://www.microrna.org/microrna/getMrna.do?gene=9818&matureName=hsa-miR-17*&organism=9606
hsa-miR-17-3p	MIMAT0000071	hsa-miR-17*	9818	NUPL1	-0.11	http://www.microrna.org/microrna/getMrna.do?gene=9818&matureName=hsa-miR-17*&organism=9606
hsa-miR-17-3p	MIMAT0000071	hsa-miR-17*	283768	GOLGA8G	-0.28	http://www.microrna.org/microrna/getMrna.do?gene=283768&matureName=hsa-miR-17*&organism=9606
hsa-miR-17-3p	MIMAT0000071	hsa-miR-17*	9295	SFRS11	-0.24	http://www.microrna.org/microrna/getMrna.do?gene=9295&matureName=hsa-miR-17*&organism=9606
hsa-miR-17-3p	MIMAT0000071	hsa-miR-17*	6992	PPP1R11	-0.11	http://www.microrna.org/microrna/getMrna.do?gene=6992&matureName=hsa-miR-17*&organism=9606
hsa-miR-17-3p	MIMAT0000071	hsa-miR-17*	6992	PPP1R11	-0.22	http://www.microrna.org/microrna/getMrna.do?gene=6992&matureName=hsa-miR-17*&organism=9606
hsa-miR-17-3p	MIMAT0000071	hsa-miR-17*	64760	FAM160B2	-0.52	http://www.microrna.org/microrna/getMrna.do?gene=64760&matureName=hsa-miR-17*&organism=9606
hsa-miR-17-3p	MIMAT0000071	hsa-miR-17*	440295	GOLGA6L9	-0.24	http://www.microrna.org/microrna/getMrna.do?gene=440295&matureName=hsa-miR-17*&organism=9606
hsa-miR-17-3p	MIMAT0000071	hsa-miR-17*	7181	NR2C1	-0.51	http://www.microrna.org/microrna/getMrna.do?gene=7181&matureName=hsa-miR-17*&organism=9606
hsa-miR-17-3p	MIMAT0000071	hsa-miR-17*	11119	BTN3A1	-0.24	http://www.microrna.org/microrna/getMrna.do?gene=11119&matureName=hsa-miR-17*&organism=9606
hsa-miR-17-3p	MIMAT0000071	hsa-miR-17*	147968	CAPN12	-0.14	http://www.microrna.org/microrna/getMrna.do?gene=147968&matureName=hsa-miR-17*&organism=9606
hsa-miR-17-3p	MIMAT0000071	hsa-miR-17*	8801	SUCLG2	-1.17	http://www.microrna.org/microrna/getMrna.do?gene=8801&matureName=hsa-miR-17*&organism=9606
hsa-miR-17-3p	MIMAT0000071	hsa-miR-17*	55243	KIRREL	-0.43	http://www.microrna.org/microrna/getMrna.do?gene=55243&matureName=hsa-miR-17*&organism=9606
hsa-miR-17-3p	MIMAT0000071	hsa-miR-17*	5681	PSKH1	-0.14	http://www.microrna.org/microrna/getMrna.do?gene=5681&matureName=hsa-miR-17*&organism=9606
hsa-miR-17-3p	MIMAT0000071	hsa-miR-17*	474148	TTTY3B	-0.54	http://www.microrna.org/microrna/getMrna.do?gene=474148&matureName=hsa-miR-17*&organism=9606
hsa-miR-17-3p	MIMAT0000071	hsa-miR-17*	131920	TMEM207	-0.38	http://www.microrna.org/microrna/getMrna.do?gene=131920&matureName=hsa-miR-17*&organism=9606
hsa-miR-17-3p	MIMAT0000071	hsa-miR-17*	131920	TMEM207	-0.31	http://www.microrna.org/microrna/getMrna.do?gene=131920&matureName=hsa-miR-17*&organism=9606
hsa-miR-17-3p	MIMAT0000071	hsa-miR-17*	54629	FAM63B	-0.18	http://www.microrna.org/microrna/getMrna.do?gene=54629&matureName=hsa-miR-17*&organism=9606
hsa-miR-17-3p	MIMAT0000071	hsa-miR-17*	5863	RGL2	-0.11	http://www.microrna.org/microrna/getMrna.do?gene=5863&matureName=hsa-miR-17*&organism=9606
hsa-miR-17-3p	MIMAT0000071	hsa-miR-17*	23179	RGL1	-0.86	http://www.microrna.org/microrna/getMrna.do?gene=23179&matureName=hsa-miR-17*&organism=9606
hsa-miR-17-3p	MIMAT0000071	hsa-miR-17*	9321	TRIP11	-0.7	http://www.microrna.org/microrna/getMrna.do?gene=9321&matureName=hsa-miR-17*&organism=9606
hsa-miR-17-3p	MIMAT0000071	hsa-miR-17*	257019	FRMD3	-0.14	http://www.microrna.org/microrna/getMrna.do?gene=257019&matureName=hsa-miR-17*&organism=9606
hsa-miR-17-3p	MIMAT0000071	hsa-miR-17*	80223	RAB11FIP1	-0.25	http://www.microrna.org/microrna/getMrna.do?gene=80223&matureName=hsa-miR-17*&organism=9606
hsa-miR-17-3p	MIMAT0000071	hsa-miR-17*	11118	BTN3A2	-0.61	http://www.microrna.org/microrna/getMrna.do?gene=11118&matureName=hsa-miR-17*&organism=9606
hsa-miR-17-3p	MIMAT0000071	hsa-miR-17*	91147	TMEM67	-0.65	http://www.microrna.org/microrna/getMrna.do?gene=91147&matureName=hsa-miR-17*&organism=9606
hsa-miR-17-3p	MIMAT0000071	hsa-miR-17*	91147	TMEM67	-0.11	http://www.microrna.org/microrna/getMrna.do?gene=91147&matureName=hsa-miR-17*&organism=9606
hsa-miR-17-3p	MIMAT0000071	hsa-miR-17*	9617	MTRF1	-0.15	http://www.microrna.org/microrna/getMrna.do?gene=9617&matureName=hsa-miR-17*&organism=9606
hsa-miR-17-3p	MIMAT0000071	hsa-miR-17*	1909	EDNRA	-0.38	http://www.microrna.org/microrna/getMrna.do?gene=1909&matureName=hsa-miR-17*&organism=9606
hsa-miR-17-3p	MIMAT0000071	hsa-miR-17*	9824	ARHGAP11A	-0.6	http://www.microrna.org/microrna/getMrna.do?gene=9824&matureName=hsa-miR-17*&organism=9606
hsa-miR-17-3p	MIMAT0000071	hsa-miR-17*	64219	PJA1	-0.73	http://www.microrna.org/microrna/getMrna.do?gene=64219&matureName=hsa-miR-17*&organism=9606
hsa-miR-17-3p	MIMAT0000071	hsa-miR-17*	54856	GON4L	-0.4	http://www.microrna.org/microrna/getMrna.do?gene=54856&matureName=hsa-miR-17*&organism=9606
hsa-miR-17-3p	MIMAT0000071	hsa-miR-17*	9465	AKAP7	-0.52	http://www.microrna.org/microrna/getMrna.do?gene=9465&matureName=hsa-miR-17*&organism=9606
hsa-miR-17-3p	MIMAT0000071	hsa-miR-17*	1806	DPYD	-0.53	http://www.microrna.org/microrna/getMrna.do?gene=1806&matureName=hsa-miR-17*&organism=9606
hsa-miR-17-3p	MIMAT0000071	hsa-miR-17*	728841	NBPF8	-0.79	http://www.microrna.org/microrna/getMrna.do?gene=728841&matureName=hsa-miR-17*&organism=9606
hsa-miR-17-3p	MIMAT0000071	hsa-miR-17*	728841	NBPF8	-1.16	http://www.microrna.org/microrna/getMrna.do?gene=728841&matureName=hsa-miR-17*&organism=9606
hsa-miR-17-3p	MIMAT0000071	hsa-miR-17*	57136	C20orf3	-0.11	http://www.microrna.org/microrna/getMrna.do?gene=57136&matureName=hsa-miR-17*&organism=9606
hsa-miR-17-3p	MIMAT0000071	hsa-miR-17*	10637	LEFTY1	-0.11	http://www.microrna.org/microrna/getMrna.do?gene=10637&matureName=hsa-miR-17*&organism=9606
hsa-miR-17-3p	MIMAT0000071	hsa-miR-17*	201633	TIGIT	-0.26	http://www.microrna.org/microrna/getMrna.do?gene=201633&matureName=hsa-miR-17*&organism=9606
hsa-miR-17-3p	MIMAT0000071	hsa-miR-17*	204	AK2	-0.15	http://www.microrna.org/microrna/getMrna.do?gene=204&matureName=hsa-miR-17*&organism=9606
hsa-miR-17-3p	MIMAT0000071	hsa-miR-17*	441259	LOC441259	-0.57	http://www.microrna.org/microrna/getMrna.do?gene=441259&matureName=hsa-miR-17*&organism=9606
hsa-miR-17-3p	MIMAT0000071	hsa-miR-17*	113263	GLCCI1	-0.74	http://www.microrna.org/microrna/getMrna.do?gene=113263&matureName=hsa-miR-17*&organism=9606
hsa-miR-17-3p	MIMAT0000071	hsa-miR-17*	5308	PITX2	-0.52	http://www.microrna.org/microrna/getMrna.do?gene=5308&matureName=hsa-miR-17*&organism=9606
hsa-miR-17-3p	MIMAT0000071	hsa-miR-17*	79081	C11orf48	-0.13	http://www.microrna.org/microrna/getMrna.do?gene=79081&matureName=hsa-miR-17*&organism=9606
hsa-miR-17-3p	MIMAT0000071	hsa-miR-17*	55015	PRPF39	-1.17	http://www.microrna.org/microrna/getMrna.do?gene=55015&matureName=hsa-miR-17*&organism=9606
hsa-miR-17-3p	MIMAT0000071	hsa-miR-17*	6229	RPS24	-0.28	http://www.microrna.org/microrna/getMrna.do?gene=6229&matureName=hsa-miR-17*&organism=9606
hsa-miR-17-3p	MIMAT0000071	hsa-miR-17*	577	BAI3	-0.19	http://www.microrna.org/microrna/getMrna.do?gene=577&matureName=hsa-miR-17*&organism=9606
hsa-miR-17-3p	MIMAT0000071	hsa-miR-17*	577	BAI3	-0.17	http://www.microrna.org/microrna/getMrna.do?gene=577&matureName=hsa-miR-17*&organism=9606
hsa-miR-17-3p	MIMAT0000071	hsa-miR-17*	4254	KITLG	-0.43	http://www.microrna.org/microrna/getMrna.do?gene=4254&matureName=hsa-miR-17*&organism=9606
hsa-miR-17-3p	MIMAT0000071	hsa-miR-17*	4254	KITLG	-0.19	http://www.microrna.org/microrna/getMrna.do?gene=4254&matureName=hsa-miR-17*&organism=9606
hsa-miR-17-3p	MIMAT0000071	hsa-miR-17*	170679	PSORS1C1	-0.48	http://www.microrna.org/microrna/getMrna.do?gene=170679&matureName=hsa-miR-17*&organism=9606
hsa-miR-17-3p	MIMAT0000071	hsa-miR-17*	23026	MYO16	-1.21	http://www.microrna.org/microrna/getMrna.do?gene=23026&matureName=hsa-miR-17*&organism=9606
hsa-miR-17-3p	MIMAT0000071	hsa-miR-17*	64919	BCL11B	-0.11	http://www.microrna.org/microrna/getMrna.do?gene=64919&matureName=hsa-miR-17*&organism=9606
hsa-miR-17-3p	MIMAT0000071	hsa-miR-17*	160897	GPR180	-0.58	http://www.microrna.org/microrna/getMrna.do?gene=160897&matureName=hsa-miR-17*&organism=9606
hsa-miR-17-3p	MIMAT0000071	hsa-miR-17*	170850	KCNG3	-0.2	http://www.microrna.org/microrna/getMrna.do?gene=170850&matureName=hsa-miR-17*&organism=9606
hsa-miR-17-3p	MIMAT0000071	hsa-miR-17*	334	APLP2	-0.11	http://www.microrna.org/microrna/getMrna.do?gene=334&matureName=hsa-miR-17*&organism=9606
hsa-miR-17-3p	MIMAT0000071	hsa-miR-17*	55425	KIAA1704	-0.26	http://www.microrna.org/microrna/getMrna.do?gene=55425&matureName=hsa-miR-17*&organism=9606
hsa-miR-17-3p	MIMAT0000071	hsa-miR-17*	84991	RBM17	-0.35	http://www.microrna.org/microrna/getMrna.do?gene=84991&matureName=hsa-miR-17*&organism=9606
hsa-miR-17-3p	MIMAT0000071	hsa-miR-17*	124912	SPACA3	-0.55	http://www.microrna.org/microrna/getMrna.do?gene=124912&matureName=hsa-miR-17*&organism=9606
hsa-miR-17-3p	MIMAT0000071	hsa-miR-17*	57466	SFRS15	-0.15	http://www.microrna.org/microrna/getMrna.do?gene=57466&matureName=hsa-miR-17*&organism=9606
hsa-miR-17-3p	MIMAT0000071	hsa-miR-17*	57466	SFRS15	-0.14	http://www.microrna.org/microrna/getMrna.do?gene=57466&matureName=hsa-miR-17*&organism=9606
hsa-miR-17-3p	MIMAT0000071	hsa-miR-17*	23041	MON2	-0.18	http://www.microrna.org/microrna/getMrna.do?gene=23041&matureName=hsa-miR-17*&organism=9606
hsa-miR-17-3p	MIMAT0000071	hsa-miR-17*	5997	RGS2	-0.95	http://www.microrna.org/microrna/getMrna.do?gene=5997&matureName=hsa-miR-17*&organism=9606
hsa-miR-17-3p	MIMAT0000071	hsa-miR-17*	151011	SEPT10	-0.18	http://www.microrna.org/microrna/getMrna.do?gene=151011&matureName=hsa-miR-17*&organism=9606
hsa-miR-17-3p	MIMAT0000071	hsa-miR-17*	8874	ARHGEF7	-0.29	http://www.microrna.org/microrna/getMrna.do?gene=8874&matureName=hsa-miR-17*&organism=9606
hsa-miR-17-3p	MIMAT0000071	hsa-miR-17*	53616	ADAM22	-0.1	http://www.microrna.org/microrna/getMrna.do?gene=53616&matureName=hsa-miR-17*&organism=9606
hsa-miR-17-3p	MIMAT0000071	hsa-miR-17*	53616	ADAM22	-0.14	http://www.microrna.org/microrna/getMrna.do?gene=53616&matureName=hsa-miR-17*&organism=9606
hsa-miR-17-3p	MIMAT0000071	hsa-miR-17*	203107	LOC203107	-0.13	http://www.microrna.org/microrna/getMrna.do?gene=203107&matureName=hsa-miR-17*&organism=9606
hsa-miR-17-3p	MIMAT0000071	hsa-miR-17*	5371	PML	-0.23	http://www.microrna.org/microrna/getMrna.do?gene=5371&matureName=hsa-miR-17*&organism=9606
hsa-miR-17-3p	MIMAT0000071	hsa-miR-17*	146956	EME1	-0.14	http://www.microrna.org/microrna/getMrna.do?gene=146956&matureName=hsa-miR-17*&organism=9606
hsa-miR-17-3p	MIMAT0000071	hsa-miR-17*	83593	RASSF5	-0.16	http://www.microrna.org/microrna/getMrna.do?gene=83593&matureName=hsa-miR-17*&organism=9606
hsa-miR-17-3p	MIMAT0000071	hsa-miR-17*	64434	NOM1	-0.33	http://www.microrna.org/microrna/getMrna.do?gene=64434&matureName=hsa-miR-17*&organism=9606
hsa-miR-17-3p	MIMAT0000071	hsa-miR-17*	6201	RPS7	-0.28	http://www.microrna.org/microrna/getMrna.do?gene=6201&matureName=hsa-miR-17*&organism=9606
hsa-miR-17-3p	MIMAT0000071	hsa-miR-17*	4246	SCGB2A1	-0.16	http://www.microrna.org/microrna/getMrna.do?gene=4246&matureName=hsa-miR-17*&organism=9606
hsa-miR-17-3p	MIMAT0000071	hsa-miR-17*	65244	SPATS2	-0.16	http://www.microrna.org/microrna/getMrna.do?gene=65244&matureName=hsa-miR-17*&organism=9606
hsa-miR-17-3p	MIMAT0000071	hsa-miR-17*	65244	SPATS2	-0.14	http://www.microrna.org/microrna/getMrna.do?gene=65244&matureName=hsa-miR-17*&organism=9606
hsa-miR-17-3p	MIMAT0000071	hsa-miR-17*	79725	THAP9	-0.12	http://www.microrna.org/microrna/getMrna.do?gene=79725&matureName=hsa-miR-17*&organism=9606
hsa-miR-17-3p	MIMAT0000071	hsa-miR-17*	9474	ATG5	-0.57	http://www.microrna.org/microrna/getMrna.do?gene=9474&matureName=hsa-miR-17*&organism=9606
hsa-miR-17-3p	MIMAT0000071	hsa-miR-17*	152992	C4orf23	-0.14	http://www.microrna.org/microrna/getMrna.do?gene=152992&matureName=hsa-miR-17*&organism=9606
hsa-miR-17-3p	MIMAT0000071	hsa-miR-17*	2034	EPAS1	-0.32	http://www.microrna.org/microrna/getMrna.do?gene=2034&matureName=hsa-miR-17*&organism=9606
hsa-miR-17-3p	MIMAT0000071	hsa-miR-17*	135	ADORA2A	-0.12	http://www.microrna.org/microrna/getMrna.do?gene=135&matureName=hsa-miR-17*&organism=9606
hsa-miR-17-3p	MIMAT0000071	hsa-miR-17*	6453	ITSN1	-1.06	http://www.microrna.org/microrna/getMrna.do?gene=6453&matureName=hsa-miR-17*&organism=9606
hsa-miR-17-3p	MIMAT0000071	hsa-miR-17*	1579	CYP4A11	-0.22	http://www.microrna.org/microrna/getMrna.do?gene=1579&matureName=hsa-miR-17*&organism=9606
hsa-miR-17-3p	MIMAT0000071	hsa-miR-17*	4610	MYCL1	-0.8	http://www.microrna.org/microrna/getMrna.do?gene=4610&matureName=hsa-miR-17*&organism=9606
hsa-miR-17-3p	MIMAT0000071	hsa-miR-17*	4610	MYCL1	-0.15	http://www.microrna.org/microrna/getMrna.do?gene=4610&matureName=hsa-miR-17*&organism=9606
hsa-miR-17-3p	MIMAT0000071	hsa-miR-17*	678	ZFP36L2	-0.1	http://www.microrna.org/microrna/getMrna.do?gene=678&matureName=hsa-miR-17*&organism=9606
hsa-miR-17-3p	MIMAT0000071	hsa-miR-17*	166968	MIER3	-0.32	http://www.microrna.org/microrna/getMrna.do?gene=166968&matureName=hsa-miR-17*&organism=9606
hsa-miR-17-3p	MIMAT0000071	hsa-miR-17*	10955	SERINC3	-0.75	http://www.microrna.org/microrna/getMrna.do?gene=10955&matureName=hsa-miR-17*&organism=9606
hsa-miR-17-3p	MIMAT0000071	hsa-miR-17*	2177	FANCD2	-0.32	http://www.microrna.org/microrna/getMrna.do?gene=2177&matureName=hsa-miR-17*&organism=9606
hsa-miR-17-3p	MIMAT0000071	hsa-miR-17*	8038	ADAM12	-0.13	http://www.microrna.org/microrna/getMrna.do?gene=8038&matureName=hsa-miR-17*&organism=9606
hsa-miR-17-3p	MIMAT0000071	hsa-miR-17*	3672	ITGA1	-0.25	http://www.microrna.org/microrna/getMrna.do?gene=3672&matureName=hsa-miR-17*&organism=9606
hsa-miR-17-3p	MIMAT0000071	hsa-miR-17*	5467	PPARD	-0.14	http://www.microrna.org/microrna/getMrna.do?gene=5467&matureName=hsa-miR-17*&organism=9606
hsa-miR-17-3p	MIMAT0000071	hsa-miR-17*	8731	RNMT	-0.14	http://www.microrna.org/microrna/getMrna.do?gene=8731&matureName=hsa-miR-17*&organism=9606
hsa-miR-17-3p	MIMAT0000071	hsa-miR-17*	24150	TP53TG3	-0.66	http://www.microrna.org/microrna/getMrna.do?gene=24150&matureName=hsa-miR-17*&organism=9606
hsa-miR-17-3p	MIMAT0000071	hsa-miR-17*	23658	LSM5	-0.63	http://www.microrna.org/microrna/getMrna.do?gene=23658&matureName=hsa-miR-17*&organism=9606
hsa-miR-17-3p	MIMAT0000071	hsa-miR-17*	55577	NAGK	-0.23	http://www.microrna.org/microrna/getMrna.do?gene=55577&matureName=hsa-miR-17*&organism=9606
hsa-miR-17-3p	MIMAT0000071	hsa-miR-17*	374618	TEX9	-0.15	http://www.microrna.org/microrna/getMrna.do?gene=374618&matureName=hsa-miR-17*&organism=9606
hsa-miR-17-3p	MIMAT0000071	hsa-miR-17*	689	BTF3	-0.62	http://www.microrna.org/microrna/getMrna.do?gene=689&matureName=hsa-miR-17*&organism=9606
hsa-miR-17-3p	MIMAT0000071	hsa-miR-17*	5025	P2RX4	-0.17	http://www.microrna.org/microrna/getMrna.do?gene=5025&matureName=hsa-miR-17*&organism=9606
hsa-miR-17-3p	MIMAT0000071	hsa-miR-17*	8832	CD84	-0.19	http://www.microrna.org/microrna/getMrna.do?gene=8832&matureName=hsa-miR-17*&organism=9606
hsa-miR-17-3p	MIMAT0000071	hsa-miR-17*	8832	CD84	-0.27	http://www.microrna.org/microrna/getMrna.do?gene=8832&matureName=hsa-miR-17*&organism=9606
hsa-miR-17-3p	MIMAT0000071	hsa-miR-17*	100131132	LOC100131132	-0.59	http://www.microrna.org/microrna/getMrna.do?gene=100131132&matureName=hsa-miR-17*&organism=9606
hsa-miR-17-3p	MIMAT0000071	hsa-miR-17*	285834	HCG22	-0.1	http://www.microrna.org/microrna/getMrna.do?gene=285834&matureName=hsa-miR-17*&organism=9606
hsa-miR-17-3p	MIMAT0000071	hsa-miR-17*	285834	HCG22	-0.1	http://www.microrna.org/microrna/getMrna.do?gene=285834&matureName=hsa-miR-17*&organism=9606
hsa-miR-17-3p	MIMAT0000071	hsa-miR-17*	285834	HCG22	-0.71	http://www.microrna.org/microrna/getMrna.do?gene=285834&matureName=hsa-miR-17*&organism=9606
hsa-miR-17-3p	MIMAT0000071	hsa-miR-17*	285834	HCG22	-0.15	http://www.microrna.org/microrna/getMrna.do?gene=285834&matureName=hsa-miR-17*&organism=9606
hsa-miR-17-3p	MIMAT0000071	hsa-miR-17*	6992	PPP1R11	-0.34	http://www.microrna.org/microrna/getMrna.do?gene=6992&matureName=hsa-miR-17*&organism=9606
hsa-miR-17-3p	MIMAT0000071	hsa-miR-17*	216	ALDH1A1	-1.11	http://www.microrna.org/microrna/getMrna.do?gene=216&matureName=hsa-miR-17*&organism=9606
hsa-miR-17-3p	MIMAT0000071	hsa-miR-17*	51213	LUZP4	-1.17	http://www.microrna.org/microrna/getMrna.do?gene=51213&matureName=hsa-miR-17*&organism=9606
hsa-miR-17-3p	MIMAT0000071	hsa-miR-17*	325	APCS	-0.92	http://www.microrna.org/microrna/getMrna.do?gene=325&matureName=hsa-miR-17*&organism=9606
hsa-miR-17-3p	MIMAT0000071	hsa-miR-17*	51735	RAPGEF6	-0.26	http://www.microrna.org/microrna/getMrna.do?gene=51735&matureName=hsa-miR-17*&organism=9606
hsa-miR-17-3p	MIMAT0000071	hsa-miR-17*	54859	C3orf75	-0.34	http://www.microrna.org/microrna/getMrna.do?gene=54859&matureName=hsa-miR-17*&organism=9606
hsa-miR-17-3p	MIMAT0000071	hsa-miR-17*	7976	FZD3	-0.69	http://www.microrna.org/microrna/getMrna.do?gene=7976&matureName=hsa-miR-17*&organism=9606
hsa-miR-17-3p	MIMAT0000071	hsa-miR-17*	4292	MLH1	-0.11	http://www.microrna.org/microrna/getMrna.do?gene=4292&matureName=hsa-miR-17*&organism=9606
hsa-miR-17-3p	MIMAT0000071	hsa-miR-17*	153201	SLC36A2	-0.1	http://www.microrna.org/microrna/getMrna.do?gene=153201&matureName=hsa-miR-17*&organism=9606
hsa-miR-17-3p	MIMAT0000071	hsa-miR-17*	3134	HLA-F	-0.34	http://www.microrna.org/microrna/getMrna.do?gene=3134&matureName=hsa-miR-17*&organism=9606
hsa-miR-17-3p	MIMAT0000071	hsa-miR-17*	3134	HLA-F	-0.71	http://www.microrna.org/microrna/getMrna.do?gene=3134&matureName=hsa-miR-17*&organism=9606
hsa-miR-17-3p	MIMAT0000071	hsa-miR-17*	284390	ZNF763	-0.7	http://www.microrna.org/microrna/getMrna.do?gene=284390&matureName=hsa-miR-17*&organism=9606
hsa-miR-17-3p	MIMAT0000071	hsa-miR-17*	51700	CYB5R2	-0.86	http://www.microrna.org/microrna/getMrna.do?gene=51700&matureName=hsa-miR-17*&organism=9606
hsa-miR-17-3p	MIMAT0000071	hsa-miR-17*	57545	CC2D2A	-0.3	http://www.microrna.org/microrna/getMrna.do?gene=57545&matureName=hsa-miR-17*&organism=9606
hsa-miR-17-3p	MIMAT0000071	hsa-miR-17*	150946	FAM59B	-0.29	http://www.microrna.org/microrna/getMrna.do?gene=150946&matureName=hsa-miR-17*&organism=9606
hsa-miR-17-3p	MIMAT0000071	hsa-miR-17*	10466	COG5	-0.25	http://www.microrna.org/microrna/getMrna.do?gene=10466&matureName=hsa-miR-17*&organism=9606
hsa-miR-17-3p	MIMAT0000071	hsa-miR-17*	10466	COG5	-0.17	http://www.microrna.org/microrna/getMrna.do?gene=10466&matureName=hsa-miR-17*&organism=9606
hsa-miR-17-3p	MIMAT0000071	hsa-miR-17*	133688	UGT3A1	-0.43	http://www.microrna.org/microrna/getMrna.do?gene=133688&matureName=hsa-miR-17*&organism=9606
hsa-miR-17-3p	MIMAT0000071	hsa-miR-17*	6046	BRD2	-1.04	http://www.microrna.org/microrna/getMrna.do?gene=6046&matureName=hsa-miR-17*&organism=9606
hsa-miR-17-3p	MIMAT0000071	hsa-miR-17*	154796	AMOT	-0.15	http://www.microrna.org/microrna/getMrna.do?gene=154796&matureName=hsa-miR-17*&organism=9606
hsa-miR-17-3p	MIMAT0000071	hsa-miR-17*	25870	SUMF2	-0.19	http://www.microrna.org/microrna/getMrna.do?gene=25870&matureName=hsa-miR-17*&organism=9606
hsa-miR-17-3p	MIMAT0000071	hsa-miR-17*	127281	C1orf93	-0.16	http://www.microrna.org/microrna/getMrna.do?gene=127281&matureName=hsa-miR-17*&organism=9606
hsa-miR-17-3p	MIMAT0000071	hsa-miR-17*	151011	SEPT10	-0.16	http://www.microrna.org/microrna/getMrna.do?gene=151011&matureName=hsa-miR-17*&organism=9606
hsa-miR-17-3p	MIMAT0000071	hsa-miR-17*	6992	PPP1R11	-0.18	http://www.microrna.org/microrna/getMrna.do?gene=6992&matureName=hsa-miR-17*&organism=9606
hsa-miR-17-3p	MIMAT0000071	hsa-miR-17*	6992	PPP1R11	-0.11	http://www.microrna.org/microrna/getMrna.do?gene=6992&matureName=hsa-miR-17*&organism=9606
hsa-miR-17-3p	MIMAT0000071	hsa-miR-17*	6992	PPP1R11	-0.22	http://www.microrna.org/microrna/getMrna.do?gene=6992&matureName=hsa-miR-17*&organism=9606
hsa-miR-17-3p	MIMAT0000071	hsa-miR-17*	2878	GPX3	-0.12	http://www.microrna.org/microrna/getMrna.do?gene=2878&matureName=hsa-miR-17*&organism=9606
hsa-miR-17-3p	MIMAT0000071	hsa-miR-17*	55612	FERMT1	-0.16	http://www.microrna.org/microrna/getMrna.do?gene=55612&matureName=hsa-miR-17*&organism=9606
hsa-miR-17-3p	MIMAT0000071	hsa-miR-17*	26115	TANC2	-0.12	http://www.microrna.org/microrna/getMrna.do?gene=26115&matureName=hsa-miR-17*&organism=9606
hsa-miR-17-3p	MIMAT0000071	hsa-miR-17*	283461	C12orf40	-0.39	http://www.microrna.org/microrna/getMrna.do?gene=283461&matureName=hsa-miR-17*&organism=9606
hsa-miR-17-3p	MIMAT0000071	hsa-miR-17*	10269	ZMPSTE24	-0.23	http://www.microrna.org/microrna/getMrna.do?gene=10269&matureName=hsa-miR-17*&organism=9606
hsa-miR-17-3p	MIMAT0000071	hsa-miR-17*	84905	ZNF341	-0.26	http://www.microrna.org/microrna/getMrna.do?gene=84905&matureName=hsa-miR-17*&organism=9606
hsa-miR-17-3p	MIMAT0000071	hsa-miR-17*	8418	CMAH	-0.16	http://www.microrna.org/microrna/getMrna.do?gene=8418&matureName=hsa-miR-17*&organism=9606
hsa-miR-17-3p	MIMAT0000071	hsa-miR-17*	80011	FAM192A	-0.23	http://www.microrna.org/microrna/getMrna.do?gene=80011&matureName=hsa-miR-17*&organism=9606
hsa-miR-17-3p	MIMAT0000071	hsa-miR-17*	80011	FAM192A	-0.58	http://www.microrna.org/microrna/getMrna.do?gene=80011&matureName=hsa-miR-17*&organism=9606
hsa-miR-17-3p	MIMAT0000071	hsa-miR-17*	131450	CD200R1	-0.92	http://www.microrna.org/microrna/getMrna.do?gene=131450&matureName=hsa-miR-17*&organism=9606
hsa-miR-17-3p	MIMAT0000071	hsa-miR-17*	9949	AMMECR1	-0.14	http://www.microrna.org/microrna/getMrna.do?gene=9949&matureName=hsa-miR-17*&organism=9606
hsa-miR-17-3p	MIMAT0000071	hsa-miR-17*	79871	RPAP2	-0.23	http://www.microrna.org/microrna/getMrna.do?gene=79871&matureName=hsa-miR-17*&organism=9606
hsa-miR-17-3p	MIMAT0000071	hsa-miR-17*	79177	ZNF576	-0.45	http://www.microrna.org/microrna/getMrna.do?gene=79177&matureName=hsa-miR-17*&organism=9606
hsa-miR-17-3p	MIMAT0000071	hsa-miR-17*	256536	TCERG1L	-0.68	http://www.microrna.org/microrna/getMrna.do?gene=256536&matureName=hsa-miR-17*&organism=9606
hsa-miR-17-3p	MIMAT0000071	hsa-miR-17*	8650	NUMB	-0.11	http://www.microrna.org/microrna/getMrna.do?gene=8650&matureName=hsa-miR-17*&organism=9606
hsa-miR-17-3p	MIMAT0000071	hsa-miR-17*	55347	ABHD10	-0.24	http://www.microrna.org/microrna/getMrna.do?gene=55347&matureName=hsa-miR-17*&organism=9606
hsa-miR-17-3p	MIMAT0000071	hsa-miR-17*	3212	HOXB2	-0.14	http://www.microrna.org/microrna/getMrna.do?gene=3212&matureName=hsa-miR-17*&organism=9606
hsa-miR-17-3p	MIMAT0000071	hsa-miR-17*	3134	HLA-F	-0.31	http://www.microrna.org/microrna/getMrna.do?gene=3134&matureName=hsa-miR-17*&organism=9606
hsa-miR-17-3p	MIMAT0000071	hsa-miR-17*	3134	HLA-F	-0.67	http://www.microrna.org/microrna/getMrna.do?gene=3134&matureName=hsa-miR-17*&organism=9606
hsa-miR-17-3p	MIMAT0000071	hsa-miR-17*	375033	PEAR1	-0.42	http://www.microrna.org/microrna/getMrna.do?gene=375033&matureName=hsa-miR-17*&organism=9606
hsa-miR-17-3p	MIMAT0000071	hsa-miR-17*	57787	MARK4	-0.27	http://www.microrna.org/microrna/getMrna.do?gene=57787&matureName=hsa-miR-17*&organism=9606
hsa-miR-17-3p	MIMAT0000071	hsa-miR-17*	28998	MRPL13	-0.1	http://www.microrna.org/microrna/getMrna.do?gene=28998&matureName=hsa-miR-17*&organism=9606
hsa-miR-17-3p	MIMAT0000071	hsa-miR-17*	4082	MARCKS	-0.42	http://www.microrna.org/microrna/getMrna.do?gene=4082&matureName=hsa-miR-17*&organism=9606
hsa-miR-17-3p	MIMAT0000071	hsa-miR-17*	4082	MARCKS	-0.89	http://www.microrna.org/microrna/getMrna.do?gene=4082&matureName=hsa-miR-17*&organism=9606
hsa-miR-17-3p	MIMAT0000071	hsa-miR-17*	27185	DISC1	-0.34	http://www.microrna.org/microrna/getMrna.do?gene=27185&matureName=hsa-miR-17*&organism=9606
hsa-miR-17-3p	MIMAT0000071	hsa-miR-17*	23514	KIAA0146	-0.45	http://www.microrna.org/microrna/getMrna.do?gene=23514&matureName=hsa-miR-17*&organism=9606
hsa-miR-17-3p	MIMAT0000071	hsa-miR-17*	63895	FAM38B	-0.34	http://www.microrna.org/microrna/getMrna.do?gene=63895&matureName=hsa-miR-17*&organism=9606
hsa-miR-17-3p	MIMAT0000071	hsa-miR-17*	55199	FAM86C	-0.15	http://www.microrna.org/microrna/getMrna.do?gene=55199&matureName=hsa-miR-17*&organism=9606
hsa-miR-17-3p	MIMAT0000071	hsa-miR-17*	83666	PARP9	-0.12	http://www.microrna.org/microrna/getMrna.do?gene=83666&matureName=hsa-miR-17*&organism=9606
hsa-miR-17-3p	MIMAT0000071	hsa-miR-17*	54552	GNL3L	-0.1	http://www.microrna.org/microrna/getMrna.do?gene=54552&matureName=hsa-miR-17*&organism=9606
hsa-miR-17-3p	MIMAT0000071	hsa-miR-17*	144321	GLIPR1L2	-1.16	http://www.microrna.org/microrna/getMrna.do?gene=144321&matureName=hsa-miR-17*&organism=9606
hsa-miR-17-3p	MIMAT0000071	hsa-miR-17*	4776	NFATC4	-0.7	http://www.microrna.org/microrna/getMrna.do?gene=4776&matureName=hsa-miR-17*&organism=9606
hsa-miR-17-3p	MIMAT0000071	hsa-miR-17*	112724	RDH13	-0.8	http://www.microrna.org/microrna/getMrna.do?gene=112724&matureName=hsa-miR-17*&organism=9606
hsa-miR-17-3p	MIMAT0000071	hsa-miR-17*	55297	CCDC91	-0.72	http://www.microrna.org/microrna/getMrna.do?gene=55297&matureName=hsa-miR-17*&organism=9606
hsa-miR-17-3p	MIMAT0000071	hsa-miR-17*	55297	CCDC91	-0.81	http://www.microrna.org/microrna/getMrna.do?gene=55297&matureName=hsa-miR-17*&organism=9606
hsa-miR-17-3p	MIMAT0000071	hsa-miR-17*	8549	LGR5	-0.15	http://www.microrna.org/microrna/getMrna.do?gene=8549&matureName=hsa-miR-17*&organism=9606
hsa-miR-17-3p	MIMAT0000071	hsa-miR-17*	6677	SPAM1	-0.1	http://www.microrna.org/microrna/getMrna.do?gene=6677&matureName=hsa-miR-17*&organism=9606
hsa-miR-17-3p	MIMAT0000071	hsa-miR-17*	254428	SLC41A1	-0.32	http://www.microrna.org/microrna/getMrna.do?gene=254428&matureName=hsa-miR-17*&organism=9606
hsa-miR-17-3p	MIMAT0000071	hsa-miR-17*	64940	STAG3L4	-0.15	http://www.microrna.org/microrna/getMrna.do?gene=64940&matureName=hsa-miR-17*&organism=9606
hsa-miR-17-3p	MIMAT0000071	hsa-miR-17*	64940	STAG3L4	-0.22	http://www.microrna.org/microrna/getMrna.do?gene=64940&matureName=hsa-miR-17*&organism=9606
hsa-miR-17-3p	MIMAT0000071	hsa-miR-17*	5906	RAP1A	-0.52	http://www.microrna.org/microrna/getMrna.do?gene=5906&matureName=hsa-miR-17*&organism=9606
hsa-miR-17-3p	MIMAT0000071	hsa-miR-17*	5906	RAP1A	-1.32	http://www.microrna.org/microrna/getMrna.do?gene=5906&matureName=hsa-miR-17*&organism=9606
hsa-miR-17-3p	MIMAT0000071	hsa-miR-17*	80183	C13orf18	-0.11	http://www.microrna.org/microrna/getMrna.do?gene=80183&matureName=hsa-miR-17*&organism=9606
hsa-miR-17-3p	MIMAT0000071	hsa-miR-17*	11155	LDB3	-0.5	http://www.microrna.org/microrna/getMrna.do?gene=11155&matureName=hsa-miR-17*&organism=9606
hsa-miR-17-3p	MIMAT0000071	hsa-miR-17*	729092	AGAP5	-0.41	http://www.microrna.org/microrna/getMrna.do?gene=729092&matureName=hsa-miR-17*&organism=9606
hsa-miR-17-3p	MIMAT0000071	hsa-miR-17*	84978	FRMD5	-0.4	http://www.microrna.org/microrna/getMrna.do?gene=84978&matureName=hsa-miR-17*&organism=9606
hsa-miR-17-3p	MIMAT0000071	hsa-miR-17*	10390	CEPT1	-0.12	http://www.microrna.org/microrna/getMrna.do?gene=10390&matureName=hsa-miR-17*&organism=9606
hsa-miR-17-3p	MIMAT0000071	hsa-miR-17*	94121	SYTL4	-0.74	http://www.microrna.org/microrna/getMrna.do?gene=94121&matureName=hsa-miR-17*&organism=9606
hsa-miR-17-3p	MIMAT0000071	hsa-miR-17*	25890	ABI3BP	-0.16	http://www.microrna.org/microrna/getMrna.do?gene=25890&matureName=hsa-miR-17*&organism=9606
hsa-miR-17-3p	MIMAT0000071	hsa-miR-17*	25890	ABI3BP	-1.01	http://www.microrna.org/microrna/getMrna.do?gene=25890&matureName=hsa-miR-17*&organism=9606
hsa-miR-17-3p	MIMAT0000071	hsa-miR-17*	6992	PPP1R11	-0.11	http://www.microrna.org/microrna/getMrna.do?gene=6992&matureName=hsa-miR-17*&organism=9606
hsa-miR-17-3p	MIMAT0000071	hsa-miR-17*	6992	PPP1R11	-0.23	http://www.microrna.org/microrna/getMrna.do?gene=6992&matureName=hsa-miR-17*&organism=9606
hsa-miR-17-3p	MIMAT0000071	hsa-miR-17*	80067	DCAF17	-0.26	http://www.microrna.org/microrna/getMrna.do?gene=80067&matureName=hsa-miR-17*&organism=9606
hsa-miR-17-3p	MIMAT0000071	hsa-miR-17*	125144	NCRNA00188	-0.13	http://www.microrna.org/microrna/getMrna.do?gene=125144&matureName=hsa-miR-17*&organism=9606
hsa-miR-17-3p	MIMAT0000071	hsa-miR-17*	57659	ZBTB4	-0.34	http://www.microrna.org/microrna/getMrna.do?gene=57659&matureName=hsa-miR-17*&organism=9606
hsa-miR-17-3p	MIMAT0000071	hsa-miR-17*	22876	INPP5F	-0.23	http://www.microrna.org/microrna/getMrna.do?gene=22876&matureName=hsa-miR-17*&organism=9606
hsa-miR-17-3p	MIMAT0000071	hsa-miR-17*	91653	BOC	-0.35	http://www.microrna.org/microrna/getMrna.do?gene=91653&matureName=hsa-miR-17*&organism=9606
hsa-miR-17-3p	MIMAT0000071	hsa-miR-17*	2537	IFI6	-0.31	http://www.microrna.org/microrna/getMrna.do?gene=2537&matureName=hsa-miR-17*&organism=9606
hsa-miR-17-3p	MIMAT0000071	hsa-miR-17*	54886	LPPR1	-0.24	http://www.microrna.org/microrna/getMrna.do?gene=54886&matureName=hsa-miR-17*&organism=9606
hsa-miR-17-3p	MIMAT0000071	hsa-miR-17*	54886	LPPR1	-0.1	http://www.microrna.org/microrna/getMrna.do?gene=54886&matureName=hsa-miR-17*&organism=9606
hsa-miR-17-3p	MIMAT0000071	hsa-miR-17*	54886	LPPR1	-0.17	http://www.microrna.org/microrna/getMrna.do?gene=54886&matureName=hsa-miR-17*&organism=9606
hsa-miR-17-3p	MIMAT0000071	hsa-miR-17*	56061	UBFD1	-0.12	http://www.microrna.org/microrna/getMrna.do?gene=56061&matureName=hsa-miR-17*&organism=9606
hsa-miR-17-3p	MIMAT0000071	hsa-miR-17*	51642	MRPL48	-0.2	http://www.microrna.org/microrna/getMrna.do?gene=51642&matureName=hsa-miR-17*&organism=9606
hsa-miR-17-3p	MIMAT0000071	hsa-miR-17*	11188	NISCH	-0.89	http://www.microrna.org/microrna/getMrna.do?gene=11188&matureName=hsa-miR-17*&organism=9606
hsa-miR-17-3p	MIMAT0000071	hsa-miR-17*	283887	LOC283887	-0.16	http://www.microrna.org/microrna/getMrna.do?gene=283887&matureName=hsa-miR-17*&organism=9606
hsa-miR-17-3p	MIMAT0000071	hsa-miR-17*	8435	SOAT2	-0.19	http://www.microrna.org/microrna/getMrna.do?gene=8435&matureName=hsa-miR-17*&organism=9606
hsa-miR-17-3p	MIMAT0000071	hsa-miR-17*	6672	SP100	-0.18	http://www.microrna.org/microrna/getMrna.do?gene=6672&matureName=hsa-miR-17*&organism=9606
hsa-miR-17-3p	MIMAT0000071	hsa-miR-17*	401145	FAM190A	-0.1	http://www.microrna.org/microrna/getMrna.do?gene=401145&matureName=hsa-miR-17*&organism=9606
hsa-miR-17-3p	MIMAT0000071	hsa-miR-17*	164395	TTLL9	-0.34	http://www.microrna.org/microrna/getMrna.do?gene=164395&matureName=hsa-miR-17*&organism=9606
hsa-miR-17-3p	MIMAT0000071	hsa-miR-17*	84272	YIPF4	-0.25	http://www.microrna.org/microrna/getMrna.do?gene=84272&matureName=hsa-miR-17*&organism=9606
hsa-miR-17-3p	MIMAT0000071	hsa-miR-17*	4603	MYBL1	-0.16	http://www.microrna.org/microrna/getMrna.do?gene=4603&matureName=hsa-miR-17*&organism=9606
hsa-miR-17-3p	MIMAT0000071	hsa-miR-17*	4603	MYBL1	-0.13	http://www.microrna.org/microrna/getMrna.do?gene=4603&matureName=hsa-miR-17*&organism=9606
hsa-miR-17-3p	MIMAT0000071	hsa-miR-17*	10666	CD226	-0.61	http://www.microrna.org/microrna/getMrna.do?gene=10666&matureName=hsa-miR-17*&organism=9606
hsa-miR-17-3p	MIMAT0000071	hsa-miR-17*	8766	RAB11A	-0.95	http://www.microrna.org/microrna/getMrna.do?gene=8766&matureName=hsa-miR-17*&organism=9606
hsa-miR-17-3p	MIMAT0000071	hsa-miR-17*	728957	ZNF705D	-0.35	http://www.microrna.org/microrna/getMrna.do?gene=728957&matureName=hsa-miR-17*&organism=9606
hsa-miR-17-3p	MIMAT0000071	hsa-miR-17*	317649	EIF4E3	-0.18	http://www.microrna.org/microrna/getMrna.do?gene=317649&matureName=hsa-miR-17*&organism=9606
hsa-miR-17-3p	MIMAT0000071	hsa-miR-17*	55869	HDAC8	-0.98	http://www.microrna.org/microrna/getMrna.do?gene=55869&matureName=hsa-miR-17*&organism=9606
hsa-miR-17-3p	MIMAT0000071	hsa-miR-17*	835	CASP2	-0.17	http://www.microrna.org/microrna/getMrna.do?gene=835&matureName=hsa-miR-17*&organism=9606
hsa-miR-17-3p	MIMAT0000071	hsa-miR-17*	835	CASP2	-0.38	http://www.microrna.org/microrna/getMrna.do?gene=835&matureName=hsa-miR-17*&organism=9606
hsa-miR-17-3p	MIMAT0000071	hsa-miR-17*	1036	CDO1	-0.74	http://www.microrna.org/microrna/getMrna.do?gene=1036&matureName=hsa-miR-17*&organism=9606
hsa-miR-17-3p	MIMAT0000071	hsa-miR-17*	63976	PRDM16	-0.34	http://www.microrna.org/microrna/getMrna.do?gene=63976&matureName=hsa-miR-17*&organism=9606
hsa-miR-17-3p	MIMAT0000071	hsa-miR-17*	65125	WNK1	-0.4	http://www.microrna.org/microrna/getMrna.do?gene=65125&matureName=hsa-miR-17*&organism=9606
hsa-miR-17-3p	MIMAT0000071	hsa-miR-17*	5511	PPP1R8	-0.38	http://www.microrna.org/microrna/getMrna.do?gene=5511&matureName=hsa-miR-17*&organism=9606
hsa-miR-17-3p	MIMAT0000071	hsa-miR-17*	22890	ZBTB1	-0.84	http://www.microrna.org/microrna/getMrna.do?gene=22890&matureName=hsa-miR-17*&organism=9606
hsa-miR-17-3p	MIMAT0000071	hsa-miR-17*	728577	CNTNAP3B	-0.55	http://www.microrna.org/microrna/getMrna.do?gene=728577&matureName=hsa-miR-17*&organism=9606
hsa-miR-17-3p	MIMAT0000071	hsa-miR-17*	7404	UTY	-0.18	http://www.microrna.org/microrna/getMrna.do?gene=7404&matureName=hsa-miR-17*&organism=9606
hsa-miR-17-3p	MIMAT0000071	hsa-miR-17*	6272	SORT1	-0.46	http://www.microrna.org/microrna/getMrna.do?gene=6272&matureName=hsa-miR-17*&organism=9606
hsa-miR-17-3p	MIMAT0000071	hsa-miR-17*	8872	CDC123	-0.12	http://www.microrna.org/microrna/getMrna.do?gene=8872&matureName=hsa-miR-17*&organism=9606
hsa-miR-17-3p	MIMAT0000071	hsa-miR-17*	10221	TRIB1	-0.44	http://www.microrna.org/microrna/getMrna.do?gene=10221&matureName=hsa-miR-17*&organism=9606
hsa-miR-17-3p	MIMAT0000071	hsa-miR-17*	5530	PPP3CA	-1.22	http://www.microrna.org/microrna/getMrna.do?gene=5530&matureName=hsa-miR-17*&organism=9606
hsa-miR-17-3p	MIMAT0000071	hsa-miR-17*	7431	VIM	-0.1	http://www.microrna.org/microrna/getMrna.do?gene=7431&matureName=hsa-miR-17*&organism=9606
hsa-miR-17-3p	MIMAT0000071	hsa-miR-17*	8751	ADAM15	-0.1	http://www.microrna.org/microrna/getMrna.do?gene=8751&matureName=hsa-miR-17*&organism=9606
hsa-miR-17-3p	MIMAT0000071	hsa-miR-17*	3746	KCNC1	-0.54	http://www.microrna.org/microrna/getMrna.do?gene=3746&matureName=hsa-miR-17*&organism=9606
hsa-miR-17-3p	MIMAT0000071	hsa-miR-17*	5592	PRKG1	-0.38	http://www.microrna.org/microrna/getMrna.do?gene=5592&matureName=hsa-miR-17*&organism=9606
hsa-miR-17-3p	MIMAT0000071	hsa-miR-17*	9922	IQSEC1	-0.47	http://www.microrna.org/microrna/getMrna.do?gene=9922&matureName=hsa-miR-17*&organism=9606
hsa-miR-17-3p	MIMAT0000071	hsa-miR-17*	9922	IQSEC1	-0.42	http://www.microrna.org/microrna/getMrna.do?gene=9922&matureName=hsa-miR-17*&organism=9606
hsa-miR-17-3p	MIMAT0000071	hsa-miR-17*	79796	ALG9	-0.19	http://www.microrna.org/microrna/getMrna.do?gene=79796&matureName=hsa-miR-17*&organism=9606
hsa-miR-17-3p	MIMAT0000071	hsa-miR-17*	254887	ZDHHC23	-0.3	http://www.microrna.org/microrna/getMrna.do?gene=254887&matureName=hsa-miR-17*&organism=9606
hsa-miR-17-3p	MIMAT0000071	hsa-miR-17*	53833	IL20RB	-0.47	http://www.microrna.org/microrna/getMrna.do?gene=53833&matureName=hsa-miR-17*&organism=9606
hsa-miR-17-3p	MIMAT0000071	hsa-miR-17*	11112	HIBADH	-0.1	http://www.microrna.org/microrna/getMrna.do?gene=11112&matureName=hsa-miR-17*&organism=9606
hsa-miR-17-3p	MIMAT0000071	hsa-miR-17*	7480	WNT10B	-0.34	http://www.microrna.org/microrna/getMrna.do?gene=7480&matureName=hsa-miR-17*&organism=9606
hsa-miR-17-3p	MIMAT0000071	hsa-miR-17*	55195	C14orf105	-0.22	http://www.microrna.org/microrna/getMrna.do?gene=55195&matureName=hsa-miR-17*&organism=9606
hsa-miR-17-3p	MIMAT0000071	hsa-miR-17*	51761	ATP8A2	-0.21	http://www.microrna.org/microrna/getMrna.do?gene=51761&matureName=hsa-miR-17*&organism=9606
hsa-miR-17-3p	MIMAT0000071	hsa-miR-17*	55607	PPP1R9A	-0.4	http://www.microrna.org/microrna/getMrna.do?gene=55607&matureName=hsa-miR-17*&organism=9606
hsa-miR-17-3p	MIMAT0000071	hsa-miR-17*	3635	INPP5D	-0.2	http://www.microrna.org/microrna/getMrna.do?gene=3635&matureName=hsa-miR-17*&organism=9606
hsa-miR-17-3p	MIMAT0000071	hsa-miR-17*	54819	ZCCHC10	-0.74	http://www.microrna.org/microrna/getMrna.do?gene=54819&matureName=hsa-miR-17*&organism=9606
hsa-miR-17-3p	MIMAT0000071	hsa-miR-17*	54819	ZCCHC10	-0.16	http://www.microrna.org/microrna/getMrna.do?gene=54819&matureName=hsa-miR-17*&organism=9606
hsa-miR-17-3p	MIMAT0000071	hsa-miR-17*	9371	KIF3B	-0.57	http://www.microrna.org/microrna/getMrna.do?gene=9371&matureName=hsa-miR-17*&organism=9606
hsa-miR-17-3p	MIMAT0000071	hsa-miR-17*	9371	KIF3B	-0.91	http://www.microrna.org/microrna/getMrna.do?gene=9371&matureName=hsa-miR-17*&organism=9606
hsa-miR-17-3p	MIMAT0000071	hsa-miR-17*	145781	GCOM1	-0.47	http://www.microrna.org/microrna/getMrna.do?gene=145781&matureName=hsa-miR-17*&organism=9606
hsa-miR-17-3p	MIMAT0000071	hsa-miR-17*	145781	GCOM1	-0.43	http://www.microrna.org/microrna/getMrna.do?gene=145781&matureName=hsa-miR-17*&organism=9606
hsa-miR-17-3p	MIMAT0000071	hsa-miR-17*	10893	MMP24	-0.1	http://www.microrna.org/microrna/getMrna.do?gene=10893&matureName=hsa-miR-17*&organism=9606
hsa-miR-17-3p	MIMAT0000071	hsa-miR-17*	80314	EPC1	-0.13	http://www.microrna.org/microrna/getMrna.do?gene=80314&matureName=hsa-miR-17*&organism=9606
hsa-miR-17-3p	MIMAT0000071	hsa-miR-17*	2009	EML1	-0.6	http://www.microrna.org/microrna/getMrna.do?gene=2009&matureName=hsa-miR-17*&organism=9606
hsa-miR-17-3p	MIMAT0000071	hsa-miR-17*	389123	IQCF2	-0.75	http://www.microrna.org/microrna/getMrna.do?gene=389123&matureName=hsa-miR-17*&organism=9606
hsa-miR-17-3p	MIMAT0000071	hsa-miR-17*	100287029	DDX11L10	-0.54	http://www.microrna.org/microrna/getMrna.do?gene=100287029&matureName=hsa-miR-17*&organism=9606
hsa-miR-17-3p	MIMAT0000071	hsa-miR-17*	1783	DYNC1LI2	-0.69	http://www.microrna.org/microrna/getMrna.do?gene=1783&matureName=hsa-miR-17*&organism=9606
hsa-miR-17-3p	MIMAT0000071	hsa-miR-17*	7099	TLR4	-0.14	http://www.microrna.org/microrna/getMrna.do?gene=7099&matureName=hsa-miR-17*&organism=9606
hsa-miR-17-3p	MIMAT0000071	hsa-miR-17*	8320	EOMES	-0.29	http://www.microrna.org/microrna/getMrna.do?gene=8320&matureName=hsa-miR-17*&organism=9606
hsa-miR-17-3p	MIMAT0000071	hsa-miR-17*	400451	FAM174B	-0.25	http://www.microrna.org/microrna/getMrna.do?gene=400451&matureName=hsa-miR-17*&organism=9606
hsa-miR-17-3p	MIMAT0000071	hsa-miR-17*	374393	FAM111B	-0.47	http://www.microrna.org/microrna/getMrna.do?gene=374393&matureName=hsa-miR-17*&organism=9606
hsa-miR-17-3p	MIMAT0000071	hsa-miR-17*	374393	FAM111B	-0.37	http://www.microrna.org/microrna/getMrna.do?gene=374393&matureName=hsa-miR-17*&organism=9606
hsa-miR-17-3p	MIMAT0000071	hsa-miR-17*	114876	OSBPL1A	-0.75	http://www.microrna.org/microrna/getMrna.do?gene=114876&matureName=hsa-miR-17*&organism=9606
hsa-miR-17-3p	MIMAT0000071	hsa-miR-17*	11336	EXOC3	-0.18	http://www.microrna.org/microrna/getMrna.do?gene=11336&matureName=hsa-miR-17*&organism=9606
hsa-miR-17-3p	MIMAT0000071	hsa-miR-17*	60682	SMAP1	-0.7	http://www.microrna.org/microrna/getMrna.do?gene=60682&matureName=hsa-miR-17*&organism=9606
hsa-miR-17-3p	MIMAT0000071	hsa-miR-17*	54836	BSPRY	-0.47	http://www.microrna.org/microrna/getMrna.do?gene=54836&matureName=hsa-miR-17*&organism=9606
hsa-miR-17-3p	MIMAT0000071	hsa-miR-17*	1964	EIF1AX	-0.52	http://www.microrna.org/microrna/getMrna.do?gene=1964&matureName=hsa-miR-17*&organism=9606
hsa-miR-17-3p	MIMAT0000071	hsa-miR-17*	220115	TPTE2P3	-0.98	http://www.microrna.org/microrna/getMrna.do?gene=220115&matureName=hsa-miR-17*&organism=9606
hsa-miR-17-3p	MIMAT0000071	hsa-miR-17*	2744	GLS	-0.34	http://www.microrna.org/microrna/getMrna.do?gene=2744&matureName=hsa-miR-17*&organism=9606
hsa-miR-17-3p	MIMAT0000071	hsa-miR-17*	64411	ARAP3	-0.13	http://www.microrna.org/microrna/getMrna.do?gene=64411&matureName=hsa-miR-17*&organism=9606
hsa-miR-17-3p	MIMAT0000071	hsa-miR-17*	773	CACNA1A	-0.16	http://www.microrna.org/microrna/getMrna.do?gene=773&matureName=hsa-miR-17*&organism=9606
hsa-miR-17-3p	MIMAT0000071	hsa-miR-17*	84163	GTF2IRD2	-0.16	http://www.microrna.org/microrna/getMrna.do?gene=84163&matureName=hsa-miR-17*&organism=9606
hsa-miR-17-3p	MIMAT0000071	hsa-miR-17*	5332	PLCB4	-0.82	http://www.microrna.org/microrna/getMrna.do?gene=5332&matureName=hsa-miR-17*&organism=9606
hsa-miR-17-3p	MIMAT0000071	hsa-miR-17*	7421	VDR	-0.6	http://www.microrna.org/microrna/getMrna.do?gene=7421&matureName=hsa-miR-17*&organism=9606
hsa-miR-17-3p	MIMAT0000071	hsa-miR-17*	4666	NACA	-1.07	http://www.microrna.org/microrna/getMrna.do?gene=4666&matureName=hsa-miR-17*&organism=9606
hsa-miR-17-3p	MIMAT0000071	hsa-miR-17*	11083	DIDO1	-0.91	http://www.microrna.org/microrna/getMrna.do?gene=11083&matureName=hsa-miR-17*&organism=9606
hsa-miR-17-3p	MIMAT0000071	hsa-miR-17*	80031	SEMA6D	-0.29	http://www.microrna.org/microrna/getMrna.do?gene=80031&matureName=hsa-miR-17*&organism=9606
hsa-miR-17-3p	MIMAT0000071	hsa-miR-17*	2625	GATA3	-1.27	http://www.microrna.org/microrna/getMrna.do?gene=2625&matureName=hsa-miR-17*&organism=9606
hsa-miR-17-3p	MIMAT0000071	hsa-miR-17*	219333	USP12	-1.02	http://www.microrna.org/microrna/getMrna.do?gene=219333&matureName=hsa-miR-17*&organism=9606
hsa-miR-17-3p	MIMAT0000071	hsa-miR-17*	137970	UNC5D	-0.16	http://www.microrna.org/microrna/getMrna.do?gene=137970&matureName=hsa-miR-17*&organism=9606
hsa-miR-17-3p	MIMAT0000071	hsa-miR-17*	137970	UNC5D	-0.12	http://www.microrna.org/microrna/getMrna.do?gene=137970&matureName=hsa-miR-17*&organism=9606
hsa-miR-17-3p	MIMAT0000071	hsa-miR-17*	3134	HLA-F	-0.31	http://www.microrna.org/microrna/getMrna.do?gene=3134&matureName=hsa-miR-17*&organism=9606
hsa-miR-17-3p	MIMAT0000071	hsa-miR-17*	3134	HLA-F	-0.67	http://www.microrna.org/microrna/getMrna.do?gene=3134&matureName=hsa-miR-17*&organism=9606
hsa-miR-17-3p	MIMAT0000071	hsa-miR-17*	4775	NFATC3	-0.4	http://www.microrna.org/microrna/getMrna.do?gene=4775&matureName=hsa-miR-17*&organism=9606
hsa-miR-17-3p	MIMAT0000071	hsa-miR-17*	2043	EPHA4	-0.31	http://www.microrna.org/microrna/getMrna.do?gene=2043&matureName=hsa-miR-17*&organism=9606
hsa-miR-17-3p	MIMAT0000071	hsa-miR-17*	140739	UBE2F	-0.16	http://www.microrna.org/microrna/getMrna.do?gene=140739&matureName=hsa-miR-17*&organism=9606
hsa-miR-17-3p	MIMAT0000071	hsa-miR-17*	23443	SLC35A3	-0.22	http://www.microrna.org/microrna/getMrna.do?gene=23443&matureName=hsa-miR-17*&organism=9606
hsa-miR-17-3p	MIMAT0000071	hsa-miR-17*	11022	TDRKH	-0.15	http://www.microrna.org/microrna/getMrna.do?gene=11022&matureName=hsa-miR-17*&organism=9606
hsa-miR-17-3p	MIMAT0000071	hsa-miR-17*	145501	ISM2	-0.1	http://www.microrna.org/microrna/getMrna.do?gene=145501&matureName=hsa-miR-17*&organism=9606
hsa-miR-17-3p	MIMAT0000071	hsa-miR-17*	1869	E2F1	-0.19	http://www.microrna.org/microrna/getMrna.do?gene=1869&matureName=hsa-miR-17*&organism=9606
hsa-miR-17-3p	MIMAT0000071	hsa-miR-17*	137392	FAM92A1	-0.62	http://www.microrna.org/microrna/getMrna.do?gene=137392&matureName=hsa-miR-17*&organism=9606
hsa-miR-17-3p	MIMAT0000071	hsa-miR-17*	3954	LETM1	-0.25	http://www.microrna.org/microrna/getMrna.do?gene=3954&matureName=hsa-miR-17*&organism=9606
hsa-miR-17-3p	MIMAT0000071	hsa-miR-17*	2971	GTF3A	-0.1	http://www.microrna.org/microrna/getMrna.do?gene=2971&matureName=hsa-miR-17*&organism=9606
hsa-miR-17-3p	MIMAT0000071	hsa-miR-17*	8653	DDX3Y	-0.6	http://www.microrna.org/microrna/getMrna.do?gene=8653&matureName=hsa-miR-17*&organism=9606
hsa-miR-17-3p	MIMAT0000071	hsa-miR-17*	25836	NIPBL	-0.19	http://www.microrna.org/microrna/getMrna.do?gene=25836&matureName=hsa-miR-17*&organism=9606
hsa-miR-17-3p	MIMAT0000071	hsa-miR-17*	25836	NIPBL	-0.23	http://www.microrna.org/microrna/getMrna.do?gene=25836&matureName=hsa-miR-17*&organism=9606
hsa-miR-17-3p	MIMAT0000071	hsa-miR-17*	24150	TP53TG3	-1.24	http://www.microrna.org/microrna/getMrna.do?gene=24150&matureName=hsa-miR-17*&organism=9606
hsa-miR-17-3p	MIMAT0000071	hsa-miR-17*	57616	TSHZ3	-0.65	http://www.microrna.org/microrna/getMrna.do?gene=57616&matureName=hsa-miR-17*&organism=9606
hsa-miR-17-3p	MIMAT0000071	hsa-miR-17*	57616	TSHZ3	-1.14	http://www.microrna.org/microrna/getMrna.do?gene=57616&matureName=hsa-miR-17*&organism=9606
hsa-miR-17-3p	MIMAT0000071	hsa-miR-17*	57616	TSHZ3	-0.37	http://www.microrna.org/microrna/getMrna.do?gene=57616&matureName=hsa-miR-17*&organism=9606
hsa-miR-17-3p	MIMAT0000071	hsa-miR-17*	55531	ELMOD1	-0.12	http://www.microrna.org/microrna/getMrna.do?gene=55531&matureName=hsa-miR-17*&organism=9606
hsa-miR-17-3p	MIMAT0000071	hsa-miR-17*	376132	LRRC10	-0.2	http://www.microrna.org/microrna/getMrna.do?gene=376132&matureName=hsa-miR-17*&organism=9606
hsa-miR-17-3p	MIMAT0000071	hsa-miR-17*	4552	MTRR	-0.17	http://www.microrna.org/microrna/getMrna.do?gene=4552&matureName=hsa-miR-17*&organism=9606
hsa-miR-17-3p	MIMAT0000071	hsa-miR-17*	55608	ANKRD10	-0.15	http://www.microrna.org/microrna/getMrna.do?gene=55608&matureName=hsa-miR-17*&organism=9606
hsa-miR-17-3p	MIMAT0000071	hsa-miR-17*	57054	DAZ3	-0.16	http://www.microrna.org/microrna/getMrna.do?gene=57054&matureName=hsa-miR-17*&organism=9606
hsa-miR-17-3p	MIMAT0000071	hsa-miR-17*	7044	LEFTY2	-0.4	http://www.microrna.org/microrna/getMrna.do?gene=7044&matureName=hsa-miR-17*&organism=9606
hsa-miR-17-3p	MIMAT0000071	hsa-miR-17*	85463	ZC3H12C	-0.92	http://www.microrna.org/microrna/getMrna.do?gene=85463&matureName=hsa-miR-17*&organism=9606
hsa-miR-17-3p	MIMAT0000071	hsa-miR-17*	9892	SNAP91	-0.16	http://www.microrna.org/microrna/getMrna.do?gene=9892&matureName=hsa-miR-17*&organism=9606
hsa-miR-17-3p	MIMAT0000071	hsa-miR-17*	9590	AKAP12	-0.86	http://www.microrna.org/microrna/getMrna.do?gene=9590&matureName=hsa-miR-17*&organism=9606
hsa-miR-17-3p	MIMAT0000071	hsa-miR-17*	140862	ISM1	-0.36	http://www.microrna.org/microrna/getMrna.do?gene=140862&matureName=hsa-miR-17*&organism=9606
hsa-miR-17-3p	MIMAT0000071	hsa-miR-17*	140862	ISM1	-0.2	http://www.microrna.org/microrna/getMrna.do?gene=140862&matureName=hsa-miR-17*&organism=9606
hsa-miR-17-3p	MIMAT0000071	hsa-miR-17*	285834	HCG22	-0.1	http://www.microrna.org/microrna/getMrna.do?gene=285834&matureName=hsa-miR-17*&organism=9606
hsa-miR-17-3p	MIMAT0000071	hsa-miR-17*	285834	HCG22	-0.12	http://www.microrna.org/microrna/getMrna.do?gene=285834&matureName=hsa-miR-17*&organism=9606
hsa-miR-17-3p	MIMAT0000071	hsa-miR-17*	285834	HCG22	-0.1	http://www.microrna.org/microrna/getMrna.do?gene=285834&matureName=hsa-miR-17*&organism=9606
hsa-miR-17-3p	MIMAT0000071	hsa-miR-17*	285834	HCG22	-0.12	http://www.microrna.org/microrna/getMrna.do?gene=285834&matureName=hsa-miR-17*&organism=9606
hsa-miR-17-3p	MIMAT0000071	hsa-miR-17*	285834	HCG22	-0.76	http://www.microrna.org/microrna/getMrna.do?gene=285834&matureName=hsa-miR-17*&organism=9606
hsa-miR-17-3p	MIMAT0000071	hsa-miR-17*	285834	HCG22	-0.2	http://www.microrna.org/microrna/getMrna.do?gene=285834&matureName=hsa-miR-17*&organism=9606
hsa-miR-17-3p	MIMAT0000071	hsa-miR-17*	7173	TPO	-0.89	http://www.microrna.org/microrna/getMrna.do?gene=7173&matureName=hsa-miR-17*&organism=9606
hsa-miR-17-3p	MIMAT0000071	hsa-miR-17*	55148	UBR7	-0.42	http://www.microrna.org/microrna/getMrna.do?gene=55148&matureName=hsa-miR-17*&organism=9606
hsa-miR-17-3p	MIMAT0000071	hsa-miR-17*	79447	C16orf53	-0.48	http://www.microrna.org/microrna/getMrna.do?gene=79447&matureName=hsa-miR-17*&organism=9606
hsa-miR-17-3p	MIMAT0000071	hsa-miR-17*	3572	IL6ST	-0.92	http://www.microrna.org/microrna/getMrna.do?gene=3572&matureName=hsa-miR-17*&organism=9606
hsa-miR-17-3p	MIMAT0000071	hsa-miR-17*	22794	CASC3	-0.79	http://www.microrna.org/microrna/getMrna.do?gene=22794&matureName=hsa-miR-17*&organism=9606
hsa-miR-17-3p	MIMAT0000071	hsa-miR-17*	79937	CNTNAP3	-0.76	http://www.microrna.org/microrna/getMrna.do?gene=79937&matureName=hsa-miR-17*&organism=9606
hsa-miR-17-3p	MIMAT0000071	hsa-miR-17*	2744	GLS	-0.3	http://www.microrna.org/microrna/getMrna.do?gene=2744&matureName=hsa-miR-17*&organism=9606
hsa-miR-17-3p	MIMAT0000071	hsa-miR-17*	6905	TBCE	-0.12	http://www.microrna.org/microrna/getMrna.do?gene=6905&matureName=hsa-miR-17*&organism=9606
hsa-miR-17-3p	MIMAT0000071	hsa-miR-17*	374860	ANKRD30B	-0.6	http://www.microrna.org/microrna/getMrna.do?gene=374860&matureName=hsa-miR-17*&organism=9606
hsa-miR-17-3p	MIMAT0000071	hsa-miR-17*	9922	IQSEC1	-0.77	http://www.microrna.org/microrna/getMrna.do?gene=9922&matureName=hsa-miR-17*&organism=9606
hsa-miR-17-3p	MIMAT0000071	hsa-miR-17*	1159	CKMT1B	-0.11	http://www.microrna.org/microrna/getMrna.do?gene=1159&matureName=hsa-miR-17*&organism=9606
hsa-miR-17-3p	MIMAT0000071	hsa-miR-17*	29841	GRHL1	-0.13	http://www.microrna.org/microrna/getMrna.do?gene=29841&matureName=hsa-miR-17*&organism=9606
hsa-miR-17-3p	MIMAT0000071	hsa-miR-17*	10459	MAD2L2	-0.68	http://www.microrna.org/microrna/getMrna.do?gene=10459&matureName=hsa-miR-17*&organism=9606
hsa-miR-17-3p	MIMAT0000071	hsa-miR-17*	10107	TRIM10	-0.25	http://www.microrna.org/microrna/getMrna.do?gene=10107&matureName=hsa-miR-17*&organism=9606
hsa-miR-17-3p	MIMAT0000071	hsa-miR-17*	90338	ZNF160	-0.1	http://www.microrna.org/microrna/getMrna.do?gene=90338&matureName=hsa-miR-17*&organism=9606
hsa-miR-17-3p	MIMAT0000071	hsa-miR-17*	400710	FLJ26850	-0.26	http://www.microrna.org/microrna/getMrna.do?gene=400710&matureName=hsa-miR-17*&organism=9606
hsa-miR-17-3p	MIMAT0000071	hsa-miR-17*	400710	FLJ26850	-0.12	http://www.microrna.org/microrna/getMrna.do?gene=400710&matureName=hsa-miR-17*&organism=9606
hsa-miR-17-3p	MIMAT0000071	hsa-miR-17*	317716	BASE	-0.12	http://www.microrna.org/microrna/getMrna.do?gene=317716&matureName=hsa-miR-17*&organism=9606
hsa-miR-17-3p	MIMAT0000071	hsa-miR-17*	139231	FAM199X	-0.54	http://www.microrna.org/microrna/getMrna.do?gene=139231&matureName=hsa-miR-17*&organism=9606
hsa-miR-17-3p	MIMAT0000071	hsa-miR-17*	119016	AGAP4	-0.77	http://www.microrna.org/microrna/getMrna.do?gene=119016&matureName=hsa-miR-17*&organism=9606
hsa-miR-17-3p	MIMAT0000071	hsa-miR-17*	10215	OLIG2	-0.14	http://www.microrna.org/microrna/getMrna.do?gene=10215&matureName=hsa-miR-17*&organism=9606
hsa-miR-17-3p	MIMAT0000071	hsa-miR-17*	2332	FMR1	-0.16	http://www.microrna.org/microrna/getMrna.do?gene=2332&matureName=hsa-miR-17*&organism=9606
hsa-miR-17-3p	MIMAT0000071	hsa-miR-17*	100272228	LOC100272228	-0.93	http://www.microrna.org/microrna/getMrna.do?gene=100272228&matureName=hsa-miR-17*&organism=9606
hsa-miR-17-3p	MIMAT0000071	hsa-miR-17*	2820	GPD2	-0.67	http://www.microrna.org/microrna/getMrna.do?gene=2820&matureName=hsa-miR-17*&organism=9606
hsa-miR-17-3p	MIMAT0000071	hsa-miR-17*	2820	GPD2	-0.42	http://www.microrna.org/microrna/getMrna.do?gene=2820&matureName=hsa-miR-17*&organism=9606
hsa-miR-17-3p	MIMAT0000071	hsa-miR-17*	80312	TET1	-0.68	http://www.microrna.org/microrna/getMrna.do?gene=80312&matureName=hsa-miR-17*&organism=9606
hsa-miR-17-3p	MIMAT0000071	hsa-miR-17*	64421	DCLRE1C	-0.2	http://www.microrna.org/microrna/getMrna.do?gene=64421&matureName=hsa-miR-17*&organism=9606
hsa-miR-17-3p	MIMAT0000071	hsa-miR-17*	285175	UNC80	-0.41	http://www.microrna.org/microrna/getMrna.do?gene=285175&matureName=hsa-miR-17*&organism=9606
hsa-miR-17-3p	MIMAT0000071	hsa-miR-17*	401024	FSIP2	-0.12	http://www.microrna.org/microrna/getMrna.do?gene=401024&matureName=hsa-miR-17*&organism=9606
hsa-miR-17-3p	MIMAT0000071	hsa-miR-17*	5511	PPP1R8	-0.44	http://www.microrna.org/microrna/getMrna.do?gene=5511&matureName=hsa-miR-17*&organism=9606
hsa-miR-17-3p	MIMAT0000071	hsa-miR-17*	7405	UVRAG	-0.13	http://www.microrna.org/microrna/getMrna.do?gene=7405&matureName=hsa-miR-17*&organism=9606
hsa-miR-17-3p	MIMAT0000071	hsa-miR-17*	7405	UVRAG	-0.22	http://www.microrna.org/microrna/getMrna.do?gene=7405&matureName=hsa-miR-17*&organism=9606
hsa-miR-17-3p	MIMAT0000071	hsa-miR-17*	64786	TBC1D15	-0.41	http://www.microrna.org/microrna/getMrna.do?gene=64786&matureName=hsa-miR-17*&organism=9606
hsa-miR-17-3p	MIMAT0000071	hsa-miR-17*	54762	GRAMD1C	-0.29	http://www.microrna.org/microrna/getMrna.do?gene=54762&matureName=hsa-miR-17*&organism=9606
hsa-miR-17-3p	MIMAT0000071	hsa-miR-17*	8835	SOCS2	-0.17	http://www.microrna.org/microrna/getMrna.do?gene=8835&matureName=hsa-miR-17*&organism=9606
hsa-miR-17-3p	MIMAT0000071	hsa-miR-17*	121457	IKBIP	-0.33	http://www.microrna.org/microrna/getMrna.do?gene=121457&matureName=hsa-miR-17*&organism=9606
hsa-miR-17-3p	MIMAT0000071	hsa-miR-17*	11244	ZHX1	-0.84	http://www.microrna.org/microrna/getMrna.do?gene=11244&matureName=hsa-miR-17*&organism=9606
hsa-miR-17-3p	MIMAT0000071	hsa-miR-17*	11244	ZHX1	-0.85	http://www.microrna.org/microrna/getMrna.do?gene=11244&matureName=hsa-miR-17*&organism=9606
hsa-miR-17-3p	MIMAT0000071	hsa-miR-17*	51729	WBP11	-0.35	http://www.microrna.org/microrna/getMrna.do?gene=51729&matureName=hsa-miR-17*&organism=9606
hsa-miR-17-3p	MIMAT0000071	hsa-miR-17*	5324	PLAG1	-0.16	http://www.microrna.org/microrna/getMrna.do?gene=5324&matureName=hsa-miR-17*&organism=9606
hsa-miR-17-3p	MIMAT0000071	hsa-miR-17*	5324	PLAG1	-0.24	http://www.microrna.org/microrna/getMrna.do?gene=5324&matureName=hsa-miR-17*&organism=9606
hsa-miR-17-3p	MIMAT0000071	hsa-miR-17*	56704	JPH1	-0.25	http://www.microrna.org/microrna/getMrna.do?gene=56704&matureName=hsa-miR-17*&organism=9606
hsa-miR-17-3p	MIMAT0000071	hsa-miR-17*	4090	SMAD5	-0.11	http://www.microrna.org/microrna/getMrna.do?gene=4090&matureName=hsa-miR-17*&organism=9606
hsa-miR-17-3p	MIMAT0000071	hsa-miR-17*	8745	ADAM23	-0.17	http://www.microrna.org/microrna/getMrna.do?gene=8745&matureName=hsa-miR-17*&organism=9606
hsa-miR-17-3p	MIMAT0000071	hsa-miR-17*	8745	ADAM23	-1.17	http://www.microrna.org/microrna/getMrna.do?gene=8745&matureName=hsa-miR-17*&organism=9606
hsa-miR-17-3p	MIMAT0000071	hsa-miR-17*	5532	PPP3CB	-0.11	http://www.microrna.org/microrna/getMrna.do?gene=5532&matureName=hsa-miR-17*&organism=9606
hsa-miR-17-3p	MIMAT0000071	hsa-miR-17*	51522	TMEM14C	-0.34	http://www.microrna.org/microrna/getMrna.do?gene=51522&matureName=hsa-miR-17*&organism=9606
hsa-miR-17-3p	MIMAT0000071	hsa-miR-17*	550112	LOC550112	-0.13	http://www.microrna.org/microrna/getMrna.do?gene=550112&matureName=hsa-miR-17*&organism=9606
hsa-miR-17-3p	MIMAT0000071	hsa-miR-17*	10018	BCL2L11	-0.1	http://www.microrna.org/microrna/getMrna.do?gene=10018&matureName=hsa-miR-17*&organism=9606
hsa-miR-17-3p	MIMAT0000071	hsa-miR-17*	10018	BCL2L11	-1.02	http://www.microrna.org/microrna/getMrna.do?gene=10018&matureName=hsa-miR-17*&organism=9606
hsa-miR-17-3p	MIMAT0000071	hsa-miR-17*	10018	BCL2L11	-0.13	http://www.microrna.org/microrna/getMrna.do?gene=10018&matureName=hsa-miR-17*&organism=9606
hsa-miR-17-3p	MIMAT0000071	hsa-miR-17*	130271	PLEKHH2	-1	http://www.microrna.org/microrna/getMrna.do?gene=130271&matureName=hsa-miR-17*&organism=9606
hsa-miR-17-3p	MIMAT0000071	hsa-miR-17*	57862	ZNF410	-1.05	http://www.microrna.org/microrna/getMrna.do?gene=57862&matureName=hsa-miR-17*&organism=9606
hsa-miR-17-3p	MIMAT0000071	hsa-miR-17*	57862	ZNF410	-0.1	http://www.microrna.org/microrna/getMrna.do?gene=57862&matureName=hsa-miR-17*&organism=9606
hsa-miR-17-3p	MIMAT0000071	hsa-miR-17*	51776	ZAK	-0.17	http://www.microrna.org/microrna/getMrna.do?gene=51776&matureName=hsa-miR-17*&organism=9606
hsa-miR-17-3p	MIMAT0000071	hsa-miR-17*	83548	COG3	-0.34	http://www.microrna.org/microrna/getMrna.do?gene=83548&matureName=hsa-miR-17*&organism=9606
hsa-miR-17-3p	MIMAT0000071	hsa-miR-17*	10451	VAV3	-0.27	http://www.microrna.org/microrna/getMrna.do?gene=10451&matureName=hsa-miR-17*&organism=9606
hsa-miR-17-3p	MIMAT0000071	hsa-miR-17*	10451	VAV3	-1.11	http://www.microrna.org/microrna/getMrna.do?gene=10451&matureName=hsa-miR-17*&organism=9606
hsa-miR-17-3p	MIMAT0000071	hsa-miR-17*	4354	MPP1	-0.11	http://www.microrna.org/microrna/getMrna.do?gene=4354&matureName=hsa-miR-17*&organism=9606
hsa-miR-17-3p	MIMAT0000071	hsa-miR-17*	8495	PPFIBP2	-0.67	http://www.microrna.org/microrna/getMrna.do?gene=8495&matureName=hsa-miR-17*&organism=9606
hsa-miR-17-3p	MIMAT0000071	hsa-miR-17*	79647	AKIRIN1	-0.29	http://www.microrna.org/microrna/getMrna.do?gene=79647&matureName=hsa-miR-17*&organism=9606
hsa-miR-17-3p	MIMAT0000071	hsa-miR-17*	5764	PTN	-1.06	http://www.microrna.org/microrna/getMrna.do?gene=5764&matureName=hsa-miR-17*&organism=9606
hsa-miR-17-3p	MIMAT0000071	hsa-miR-17*	57520	HECW2	-0.26	http://www.microrna.org/microrna/getMrna.do?gene=57520&matureName=hsa-miR-17*&organism=9606
hsa-miR-17-3p	MIMAT0000071	hsa-miR-17*	253260	RICTOR	-0.68	http://www.microrna.org/microrna/getMrna.do?gene=253260&matureName=hsa-miR-17*&organism=9606
hsa-miR-17-3p	MIMAT0000071	hsa-miR-17*	253260	RICTOR	-0.28	http://www.microrna.org/microrna/getMrna.do?gene=253260&matureName=hsa-miR-17*&organism=9606
hsa-miR-17-3p	MIMAT0000071	hsa-miR-17*	6103	RPGR	-0.69	http://www.microrna.org/microrna/getMrna.do?gene=6103&matureName=hsa-miR-17*&organism=9606
hsa-miR-17-3p	MIMAT0000071	hsa-miR-17*	27128	CYTH4	-0.35	http://www.microrna.org/microrna/getMrna.do?gene=27128&matureName=hsa-miR-17*&organism=9606
hsa-miR-17-3p	MIMAT0000071	hsa-miR-17*	153020	RASGEF1B	-0.44	http://www.microrna.org/microrna/getMrna.do?gene=153020&matureName=hsa-miR-17*&organism=9606
hsa-miR-17-3p	MIMAT0000071	hsa-miR-17*	153020	RASGEF1B	-0.11	http://www.microrna.org/microrna/getMrna.do?gene=153020&matureName=hsa-miR-17*&organism=9606
hsa-miR-17-3p	MIMAT0000071	hsa-miR-17*	284274	C18orf62	-0.13	http://www.microrna.org/microrna/getMrna.do?gene=284274&matureName=hsa-miR-17*&organism=9606
hsa-miR-17-3p	MIMAT0000071	hsa-miR-17*	6751	SSTR1	-0.13	http://www.microrna.org/microrna/getMrna.do?gene=6751&matureName=hsa-miR-17*&organism=9606
hsa-miR-17-3p	MIMAT0000071	hsa-miR-17*	81557	MAGED4B	-0.76	http://www.microrna.org/microrna/getMrna.do?gene=81557&matureName=hsa-miR-17*&organism=9606
hsa-miR-17-3p	MIMAT0000071	hsa-miR-17*	23635	SSBP2	-0.48	http://www.microrna.org/microrna/getMrna.do?gene=23635&matureName=hsa-miR-17*&organism=9606
hsa-miR-17-3p	MIMAT0000071	hsa-miR-17*	9641	IKBKE	-0.14	http://www.microrna.org/microrna/getMrna.do?gene=9641&matureName=hsa-miR-17*&organism=9606
hsa-miR-17-3p	MIMAT0000071	hsa-miR-17*	284654	RSPO1	-0.27	http://www.microrna.org/microrna/getMrna.do?gene=284654&matureName=hsa-miR-17*&organism=9606
hsa-miR-17-3p	MIMAT0000071	hsa-miR-17*	5732	PTGER2	-0.38	http://www.microrna.org/microrna/getMrna.do?gene=5732&matureName=hsa-miR-17*&organism=9606
hsa-miR-17-3p	MIMAT0000071	hsa-miR-17*	8125	ANP32A	-0.1	http://www.microrna.org/microrna/getMrna.do?gene=8125&matureName=hsa-miR-17*&organism=9606
hsa-miR-17-3p	MIMAT0000071	hsa-miR-17*	11165	NUDT3	-0.96	http://www.microrna.org/microrna/getMrna.do?gene=11165&matureName=hsa-miR-17*&organism=9606
hsa-miR-17-3p	MIMAT0000071	hsa-miR-17*	285834	HCG22	-0.13	http://www.microrna.org/microrna/getMrna.do?gene=285834&matureName=hsa-miR-17*&organism=9606
hsa-miR-17-3p	MIMAT0000071	hsa-miR-17*	6935	ZEB1	-0.28	http://www.microrna.org/microrna/getMrna.do?gene=6935&matureName=hsa-miR-17*&organism=9606
hsa-miR-17-3p	MIMAT0000071	hsa-miR-17*	6718	AKR1D1	-0.19	http://www.microrna.org/microrna/getMrna.do?gene=6718&matureName=hsa-miR-17*&organism=9606
hsa-miR-17-3p	MIMAT0000071	hsa-miR-17*	9318	COPS2	-0.25	http://www.microrna.org/microrna/getMrna.do?gene=9318&matureName=hsa-miR-17*&organism=9606
hsa-miR-17-3p	MIMAT0000071	hsa-miR-17*	5471	PPAT	-1.11	http://www.microrna.org/microrna/getMrna.do?gene=5471&matureName=hsa-miR-17*&organism=9606
hsa-miR-17-3p	MIMAT0000071	hsa-miR-17*	81558	FAM117A	-1.08	http://www.microrna.org/microrna/getMrna.do?gene=81558&matureName=hsa-miR-17*&organism=9606
hsa-miR-17-3p	MIMAT0000071	hsa-miR-17*	158427	TSTD2	-0.37	http://www.microrna.org/microrna/getMrna.do?gene=158427&matureName=hsa-miR-17*&organism=9606
hsa-miR-17-3p	MIMAT0000071	hsa-miR-17*	55656	INTS8	-0.35	http://www.microrna.org/microrna/getMrna.do?gene=55656&matureName=hsa-miR-17*&organism=9606
hsa-miR-17-3p	MIMAT0000071	hsa-miR-17*	85293	KRTAP3-3	-1.07	http://www.microrna.org/microrna/getMrna.do?gene=85293&matureName=hsa-miR-17*&organism=9606
hsa-miR-17-3p	MIMAT0000071	hsa-miR-17*	55869	HDAC8	-0.15	http://www.microrna.org/microrna/getMrna.do?gene=55869&matureName=hsa-miR-17*&organism=9606
hsa-miR-17-3p	MIMAT0000071	hsa-miR-17*	219790	RTKN2	-0.17	http://www.microrna.org/microrna/getMrna.do?gene=219790&matureName=hsa-miR-17*&organism=9606
hsa-miR-17-3p	MIMAT0000071	hsa-miR-17*	23548	TTC33	-0.21	http://www.microrna.org/microrna/getMrna.do?gene=23548&matureName=hsa-miR-17*&organism=9606
hsa-miR-17-3p	MIMAT0000071	hsa-miR-17*	2913	GRM3	-0.91	http://www.microrna.org/microrna/getMrna.do?gene=2913&matureName=hsa-miR-17*&organism=9606
hsa-miR-17-3p	MIMAT0000071	hsa-miR-17*	3291	HSD11B2	-0.2	http://www.microrna.org/microrna/getMrna.do?gene=3291&matureName=hsa-miR-17*&organism=9606
hsa-miR-17-3p	MIMAT0000071	hsa-miR-17*	3291	HSD11B2	-0.23	http://www.microrna.org/microrna/getMrna.do?gene=3291&matureName=hsa-miR-17*&organism=9606
hsa-miR-17-3p	MIMAT0000071	hsa-miR-17*	54108	CHRAC1	-0.54	http://www.microrna.org/microrna/getMrna.do?gene=54108&matureName=hsa-miR-17*&organism=9606
hsa-miR-17-3p	MIMAT0000071	hsa-miR-17*	641367	LOC641367	-0.16	http://www.microrna.org/microrna/getMrna.do?gene=641367&matureName=hsa-miR-17*&organism=9606
hsa-miR-17-3p	MIMAT0000071	hsa-miR-17*	8935	SKAP2	-0.21	http://www.microrna.org/microrna/getMrna.do?gene=8935&matureName=hsa-miR-17*&organism=9606
hsa-miR-17-3p	MIMAT0000071	hsa-miR-17*	9201	DCLK1	-0.26	http://www.microrna.org/microrna/getMrna.do?gene=9201&matureName=hsa-miR-17*&organism=9606
hsa-miR-17-3p	MIMAT0000071	hsa-miR-17*	23379	KIAA0947	-0.3	http://www.microrna.org/microrna/getMrna.do?gene=23379&matureName=hsa-miR-17*&organism=9606
hsa-miR-17-3p	MIMAT0000071	hsa-miR-17*	56884	FSTL5	-0.9	http://www.microrna.org/microrna/getMrna.do?gene=56884&matureName=hsa-miR-17*&organism=9606
hsa-miR-17-3p	MIMAT0000071	hsa-miR-17*	56884	FSTL5	-1.12	http://www.microrna.org/microrna/getMrna.do?gene=56884&matureName=hsa-miR-17*&organism=9606
hsa-miR-17-3p	MIMAT0000071	hsa-miR-17*	51279	C1RL	-0.11	http://www.microrna.org/microrna/getMrna.do?gene=51279&matureName=hsa-miR-17*&organism=9606
hsa-miR-17-3p	MIMAT0000071	hsa-miR-17*	486	FXYD2	-0.3	http://www.microrna.org/microrna/getMrna.do?gene=486&matureName=hsa-miR-17*&organism=9606
hsa-miR-17-3p	MIMAT0000071	hsa-miR-17*	83606	C22orf13	-0.24	http://www.microrna.org/microrna/getMrna.do?gene=83606&matureName=hsa-miR-17*&organism=9606
hsa-miR-17-3p	MIMAT0000071	hsa-miR-17*	63929	XPNPEP3	-0.79	http://www.microrna.org/microrna/getMrna.do?gene=63929&matureName=hsa-miR-17*&organism=9606
hsa-miR-17-3p	MIMAT0000071	hsa-miR-17*	9637	FEZ2	-0.49	http://www.microrna.org/microrna/getMrna.do?gene=9637&matureName=hsa-miR-17*&organism=9606
hsa-miR-17-3p	MIMAT0000071	hsa-miR-17*	51667	NUB1	-0.32	http://www.microrna.org/microrna/getMrna.do?gene=51667&matureName=hsa-miR-17*&organism=9606
hsa-miR-17-3p	MIMAT0000071	hsa-miR-17*	51667	NUB1	-0.49	http://www.microrna.org/microrna/getMrna.do?gene=51667&matureName=hsa-miR-17*&organism=9606
hsa-miR-17-3p	MIMAT0000071	hsa-miR-17*	55799	CACNA2D3	-0.26	http://www.microrna.org/microrna/getMrna.do?gene=55799&matureName=hsa-miR-17*&organism=9606
hsa-miR-17-3p	MIMAT0000071	hsa-miR-17*	326624	RAB37	-0.85	http://www.microrna.org/microrna/getMrna.do?gene=326624&matureName=hsa-miR-17*&organism=9606
hsa-miR-17-3p	MIMAT0000071	hsa-miR-17*	326624	RAB37	-0.11	http://www.microrna.org/microrna/getMrna.do?gene=326624&matureName=hsa-miR-17*&organism=9606
hsa-miR-17-3p	MIMAT0000071	hsa-miR-17*	2764	GMFB	-0.63	http://www.microrna.org/microrna/getMrna.do?gene=2764&matureName=hsa-miR-17*&organism=9606
hsa-miR-17-3p	MIMAT0000071	hsa-miR-17*	8216	LZTR1	-0.13	http://www.microrna.org/microrna/getMrna.do?gene=8216&matureName=hsa-miR-17*&organism=9606
hsa-miR-17-3p	MIMAT0000071	hsa-miR-17*	23598	PATZ1	-0.26	http://www.microrna.org/microrna/getMrna.do?gene=23598&matureName=hsa-miR-17*&organism=9606
hsa-miR-17-3p	MIMAT0000071	hsa-miR-17*	23598	PATZ1	-0.18	http://www.microrna.org/microrna/getMrna.do?gene=23598&matureName=hsa-miR-17*&organism=9606
hsa-miR-17-3p	MIMAT0000071	hsa-miR-17*	3295	HSD17B4	-1.32	http://www.microrna.org/microrna/getMrna.do?gene=3295&matureName=hsa-miR-17*&organism=9606
hsa-miR-17-3p	MIMAT0000071	hsa-miR-17*	2821	GPI	-0.17	http://www.microrna.org/microrna/getMrna.do?gene=2821&matureName=hsa-miR-17*&organism=9606
hsa-miR-17-3p	MIMAT0000071	hsa-miR-17*	5150	PDE7A	-0.57	http://www.microrna.org/microrna/getMrna.do?gene=5150&matureName=hsa-miR-17*&organism=9606
hsa-miR-17-3p	MIMAT0000071	hsa-miR-17*	5792	PTPRF	-0.13	http://www.microrna.org/microrna/getMrna.do?gene=5792&matureName=hsa-miR-17*&organism=9606
hsa-miR-17-3p	MIMAT0000071	hsa-miR-17*	57181	SLC39A10	-1.01	http://www.microrna.org/microrna/getMrna.do?gene=57181&matureName=hsa-miR-17*&organism=9606
hsa-miR-17-3p	MIMAT0000071	hsa-miR-17*	346653	FAM71F2	-0.49	http://www.microrna.org/microrna/getMrna.do?gene=346653&matureName=hsa-miR-17*&organism=9606
hsa-miR-17-3p	MIMAT0000071	hsa-miR-17*	160518	DENND5B	-0.1	http://www.microrna.org/microrna/getMrna.do?gene=160518&matureName=hsa-miR-17*&organism=9606
hsa-miR-17-3p	MIMAT0000071	hsa-miR-17*	4836	NMT1	-0.44	http://www.microrna.org/microrna/getMrna.do?gene=4836&matureName=hsa-miR-17*&organism=9606
hsa-miR-17-3p	MIMAT0000071	hsa-miR-17*	9666	DZIP3	-0.12	http://www.microrna.org/microrna/getMrna.do?gene=9666&matureName=hsa-miR-17*&organism=9606
hsa-miR-17-3p	MIMAT0000071	hsa-miR-17*	2658	GDF2	-0.23	http://www.microrna.org/microrna/getMrna.do?gene=2658&matureName=hsa-miR-17*&organism=9606
hsa-miR-17-3p	MIMAT0000071	hsa-miR-17*	10605	PAIP1	-0.28	http://www.microrna.org/microrna/getMrna.do?gene=10605&matureName=hsa-miR-17*&organism=9606
hsa-miR-17-3p	MIMAT0000071	hsa-miR-17*	27324	TOX3	-0.62	http://www.microrna.org/microrna/getMrna.do?gene=27324&matureName=hsa-miR-17*&organism=9606
hsa-miR-17-3p	MIMAT0000071	hsa-miR-17*	79963	ABCA11P	-0.18	http://www.microrna.org/microrna/getMrna.do?gene=79963&matureName=hsa-miR-17*&organism=9606
hsa-miR-17-3p	MIMAT0000071	hsa-miR-17*	10568	SLC34A2	-0.27	http://www.microrna.org/microrna/getMrna.do?gene=10568&matureName=hsa-miR-17*&organism=9606
hsa-miR-17-3p	MIMAT0000071	hsa-miR-17*	8503	PIK3R3	-0.13	http://www.microrna.org/microrna/getMrna.do?gene=8503&matureName=hsa-miR-17*&organism=9606
hsa-miR-17-3p	MIMAT0000071	hsa-miR-17*	8503	PIK3R3	-0.24	http://www.microrna.org/microrna/getMrna.do?gene=8503&matureName=hsa-miR-17*&organism=9606
hsa-miR-17-3p	MIMAT0000071	hsa-miR-17*	152217	LOC152217	-0.12	http://www.microrna.org/microrna/getMrna.do?gene=152217&matureName=hsa-miR-17*&organism=9606
hsa-miR-17-3p	MIMAT0000071	hsa-miR-17*	148738	HFE2	-1.29	http://www.microrna.org/microrna/getMrna.do?gene=148738&matureName=hsa-miR-17*&organism=9606
hsa-miR-17-3p	MIMAT0000071	hsa-miR-17*	7832	BTG2	-0.1	http://www.microrna.org/microrna/getMrna.do?gene=7832&matureName=hsa-miR-17*&organism=9606
hsa-miR-17-3p	MIMAT0000071	hsa-miR-17*	51330	TNFRSF12A	-0.43	http://www.microrna.org/microrna/getMrna.do?gene=51330&matureName=hsa-miR-17*&organism=9606
hsa-miR-17-3p	MIMAT0000071	hsa-miR-17*	29906	ST8SIA5	-0.21	http://www.microrna.org/microrna/getMrna.do?gene=29906&matureName=hsa-miR-17*&organism=9606
hsa-miR-17-3p	MIMAT0000071	hsa-miR-17*	4602	MYB	-0.11	http://www.microrna.org/microrna/getMrna.do?gene=4602&matureName=hsa-miR-17*&organism=9606
hsa-miR-17-3p	MIMAT0000071	hsa-miR-17*	537	ATP6AP1	-0.15	http://www.microrna.org/microrna/getMrna.do?gene=537&matureName=hsa-miR-17*&organism=9606
hsa-miR-17-3p	MIMAT0000071	hsa-miR-17*	9516	LITAF	-0.84	http://www.microrna.org/microrna/getMrna.do?gene=9516&matureName=hsa-miR-17*&organism=9606
hsa-miR-17-3p	MIMAT0000071	hsa-miR-17*	100126270	ASFMR1	-0.36	http://www.microrna.org/microrna/getMrna.do?gene=100126270&matureName=hsa-miR-17*&organism=9606
hsa-miR-17-3p	MIMAT0000071	hsa-miR-17*	441250	TYW1B	-0.21	http://www.microrna.org/microrna/getMrna.do?gene=441250&matureName=hsa-miR-17*&organism=9606
hsa-miR-17-3p	MIMAT0000071	hsa-miR-17*	3692	EIF6	-0.12	http://www.microrna.org/microrna/getMrna.do?gene=3692&matureName=hsa-miR-17*&organism=9606
hsa-miR-17-3p	MIMAT0000071	hsa-miR-17*	57135	DAZ4	-0.12	http://www.microrna.org/microrna/getMrna.do?gene=57135&matureName=hsa-miR-17*&organism=9606
hsa-miR-17-3p	MIMAT0000071	hsa-miR-17*	81027	TUBB1	-0.39	http://www.microrna.org/microrna/getMrna.do?gene=81027&matureName=hsa-miR-17*&organism=9606
hsa-miR-17-3p	MIMAT0000071	hsa-miR-17*	9538	EI24	-0.19	http://www.microrna.org/microrna/getMrna.do?gene=9538&matureName=hsa-miR-17*&organism=9606
hsa-miR-17-3p	MIMAT0000071	hsa-miR-17*	343035	RD3	-0.13	http://www.microrna.org/microrna/getMrna.do?gene=343035&matureName=hsa-miR-17*&organism=9606
hsa-miR-17-3p	MIMAT0000071	hsa-miR-17*	145748	LYSMD4	-0.24	http://www.microrna.org/microrna/getMrna.do?gene=145748&matureName=hsa-miR-17*&organism=9606
hsa-miR-17-3p	MIMAT0000071	hsa-miR-17*	100286844	LOC100286844	-0.22	http://www.microrna.org/microrna/getMrna.do?gene=100286844&matureName=hsa-miR-17*&organism=9606
hsa-miR-17-3p	MIMAT0000071	hsa-miR-17*	100286844	LOC100286844	-0.51	http://www.microrna.org/microrna/getMrna.do?gene=100286844&matureName=hsa-miR-17*&organism=9606
hsa-miR-17-3p	MIMAT0000071	hsa-miR-17*	284654	RSPO1	-0.33	http://www.microrna.org/microrna/getMrna.do?gene=284654&matureName=hsa-miR-17*&organism=9606
hsa-miR-17-3p	MIMAT0000071	hsa-miR-17*	27004	TCL6	-1.17	http://www.microrna.org/microrna/getMrna.do?gene=27004&matureName=hsa-miR-17*&organism=9606
hsa-miR-17-3p	MIMAT0000071	hsa-miR-17*	6046	BRD2	-1.04	http://www.microrna.org/microrna/getMrna.do?gene=6046&matureName=hsa-miR-17*&organism=9606
hsa-miR-17-3p	MIMAT0000071	hsa-miR-17*	122616	C14orf79	-0.14	http://www.microrna.org/microrna/getMrna.do?gene=122616&matureName=hsa-miR-17*&organism=9606
hsa-miR-17-3p	MIMAT0000071	hsa-miR-17*	11021	RAB35	-0.12	http://www.microrna.org/microrna/getMrna.do?gene=11021&matureName=hsa-miR-17*&organism=9606
hsa-miR-17-3p	MIMAT0000071	hsa-miR-17*	11021	RAB35	-0.37	http://www.microrna.org/microrna/getMrna.do?gene=11021&matureName=hsa-miR-17*&organism=9606
hsa-miR-17-3p	MIMAT0000071	hsa-miR-17*	401589	LOC401589	-0.7	http://www.microrna.org/microrna/getMrna.do?gene=401589&matureName=hsa-miR-17*&organism=9606
hsa-miR-17-3p	MIMAT0000071	hsa-miR-17*	728640	LOC728640	-0.22	http://www.microrna.org/microrna/getMrna.do?gene=728640&matureName=hsa-miR-17*&organism=9606
hsa-miR-17-3p	MIMAT0000071	hsa-miR-17*	84696	ABHD1	-0.14	http://www.microrna.org/microrna/getMrna.do?gene=84696&matureName=hsa-miR-17*&organism=9606
hsa-miR-17-3p	MIMAT0000071	hsa-miR-17*	401388	FLJ42280	-0.19	http://www.microrna.org/microrna/getMrna.do?gene=401388&matureName=hsa-miR-17*&organism=9606
hsa-miR-17-3p	MIMAT0000071	hsa-miR-17*	23632	CA14	-0.4	http://www.microrna.org/microrna/getMrna.do?gene=23632&matureName=hsa-miR-17*&organism=9606
hsa-miR-17-3p	MIMAT0000071	hsa-miR-17*	10042	HMGXB4	-0.25	http://www.microrna.org/microrna/getMrna.do?gene=10042&matureName=hsa-miR-17*&organism=9606
hsa-miR-17-3p	MIMAT0000071	hsa-miR-17*	29797	POM121L8P	-0.28	http://www.microrna.org/microrna/getMrna.do?gene=29797&matureName=hsa-miR-17*&organism=9606
hsa-miR-17-3p	MIMAT0000071	hsa-miR-17*	55109	AGGF1	-0.87	http://www.microrna.org/microrna/getMrna.do?gene=55109&matureName=hsa-miR-17*&organism=9606
hsa-miR-17-3p	MIMAT0000071	hsa-miR-17*	92822	ZNF276	-0.16	http://www.microrna.org/microrna/getMrna.do?gene=92822&matureName=hsa-miR-17*&organism=9606
hsa-miR-17-3p	MIMAT0000071	hsa-miR-17*	441263	PMS2L11	-0.34	http://www.microrna.org/microrna/getMrna.do?gene=441263&matureName=hsa-miR-17*&organism=9606
hsa-miR-17-3p	MIMAT0000071	hsa-miR-17*	441263	PMS2L11	-0.21	http://www.microrna.org/microrna/getMrna.do?gene=441263&matureName=hsa-miR-17*&organism=9606
hsa-miR-17-3p	MIMAT0000071	hsa-miR-17*	55164	SHQ1	-1.03	http://www.microrna.org/microrna/getMrna.do?gene=55164&matureName=hsa-miR-17*&organism=9606
hsa-miR-17-3p	MIMAT0000071	hsa-miR-17*	56180	MOSPD1	-1.09	http://www.microrna.org/microrna/getMrna.do?gene=56180&matureName=hsa-miR-17*&organism=9606
hsa-miR-17-3p	MIMAT0000071	hsa-miR-17*	64769	MEAF6	-0.89	http://www.microrna.org/microrna/getMrna.do?gene=64769&matureName=hsa-miR-17*&organism=9606
hsa-miR-17-3p	MIMAT0000071	hsa-miR-17*	89858	SIGLEC12	-0.3	http://www.microrna.org/microrna/getMrna.do?gene=89858&matureName=hsa-miR-17*&organism=9606
hsa-miR-17-3p	MIMAT0000071	hsa-miR-17*	84163	GTF2IRD2	-0.43	http://www.microrna.org/microrna/getMrna.do?gene=84163&matureName=hsa-miR-17*&organism=9606
hsa-miR-17-3p	MIMAT0000071	hsa-miR-17*	56180	MOSPD1	-0.67	http://www.microrna.org/microrna/getMrna.do?gene=56180&matureName=hsa-miR-17*&organism=9606
hsa-miR-17-3p	MIMAT0000071	hsa-miR-17*	84851	TRIM52	-0.13	http://www.microrna.org/microrna/getMrna.do?gene=84851&matureName=hsa-miR-17*&organism=9606
hsa-miR-17-3p	MIMAT0000071	hsa-miR-17*	3751	KCND2	-0.14	http://www.microrna.org/microrna/getMrna.do?gene=3751&matureName=hsa-miR-17*&organism=9606
hsa-miR-17-3p	MIMAT0000071	hsa-miR-17*	2028	ENPEP	-1.05	http://www.microrna.org/microrna/getMrna.do?gene=2028&matureName=hsa-miR-17*&organism=9606
hsa-miR-17-3p	MIMAT0000071	hsa-miR-17*	2029	ENSA	-0.65	http://www.microrna.org/microrna/getMrna.do?gene=2029&matureName=hsa-miR-17*&organism=9606
hsa-miR-17-3p	MIMAT0000071	hsa-miR-17*	29915	HCFC2	-0.24	http://www.microrna.org/microrna/getMrna.do?gene=29915&matureName=hsa-miR-17*&organism=9606
hsa-miR-17-3p	MIMAT0000071	hsa-miR-17*	8533	COPS3	-0.18	http://www.microrna.org/microrna/getMrna.do?gene=8533&matureName=hsa-miR-17*&organism=9606
hsa-miR-17-3p	MIMAT0000071	hsa-miR-17*	27291	C10orf28	-0.21	http://www.microrna.org/microrna/getMrna.do?gene=27291&matureName=hsa-miR-17*&organism=9606
hsa-miR-17-3p	MIMAT0000071	hsa-miR-17*	23177	CEP68	-0.45	http://www.microrna.org/microrna/getMrna.do?gene=23177&matureName=hsa-miR-17*&organism=9606
hsa-miR-17-3p	MIMAT0000071	hsa-miR-17*	347	APOD	-0.5	http://www.microrna.org/microrna/getMrna.do?gene=347&matureName=hsa-miR-17*&organism=9606
hsa-miR-17-3p	MIMAT0000071	hsa-miR-17*	390535	GOLGA8E	-0.22	http://www.microrna.org/microrna/getMrna.do?gene=390535&matureName=hsa-miR-17*&organism=9606
hsa-miR-17-3p	MIMAT0000071	hsa-miR-17*	127544	RNF19B	-0.16	http://www.microrna.org/microrna/getMrna.do?gene=127544&matureName=hsa-miR-17*&organism=9606
hsa-miR-17-3p	MIMAT0000071	hsa-miR-17*	10295	BCKDK	-0.22	http://www.microrna.org/microrna/getMrna.do?gene=10295&matureName=hsa-miR-17*&organism=9606
hsa-miR-17-3p	MIMAT0000071	hsa-miR-17*	3070	HELLS	-0.39	http://www.microrna.org/microrna/getMrna.do?gene=3070&matureName=hsa-miR-17*&organism=9606
hsa-miR-17-3p	MIMAT0000071	hsa-miR-17*	3070	HELLS	-0.12	http://www.microrna.org/microrna/getMrna.do?gene=3070&matureName=hsa-miR-17*&organism=9606
hsa-miR-17-3p	MIMAT0000071	hsa-miR-17*	23621	BACE1	-0.12	http://www.microrna.org/microrna/getMrna.do?gene=23621&matureName=hsa-miR-17*&organism=9606
hsa-miR-17-3p	MIMAT0000071	hsa-miR-17*	653268	AGAP7	-1.09	http://www.microrna.org/microrna/getMrna.do?gene=653268&matureName=hsa-miR-17*&organism=9606
hsa-miR-17-3p	MIMAT0000071	hsa-miR-17*	158	ADSL	-0.17	http://www.microrna.org/microrna/getMrna.do?gene=158&matureName=hsa-miR-17*&organism=9606
hsa-miR-17-3p	MIMAT0000071	hsa-miR-17*	143282	FGFBP3	-0.12	http://www.microrna.org/microrna/getMrna.do?gene=143282&matureName=hsa-miR-17*&organism=9606
hsa-miR-17-3p	MIMAT0000071	hsa-miR-17*	143282	FGFBP3	-0.71	http://www.microrna.org/microrna/getMrna.do?gene=143282&matureName=hsa-miR-17*&organism=9606
hsa-miR-17-3p	MIMAT0000071	hsa-miR-17*	5607	MAP2K5	-0.42	http://www.microrna.org/microrna/getMrna.do?gene=5607&matureName=hsa-miR-17*&organism=9606
hsa-miR-17-3p	MIMAT0000071	hsa-miR-17*	30837	SOCS7	-0.81	http://www.microrna.org/microrna/getMrna.do?gene=30837&matureName=hsa-miR-17*&organism=9606
hsa-miR-17-3p	MIMAT0000071	hsa-miR-17*	22798	LAMB4	-0.19	http://www.microrna.org/microrna/getMrna.do?gene=22798&matureName=hsa-miR-17*&organism=9606
hsa-miR-17-3p	MIMAT0000071	hsa-miR-17*	9905	SGSM2	-0.18	http://www.microrna.org/microrna/getMrna.do?gene=9905&matureName=hsa-miR-17*&organism=9606
hsa-miR-17-3p	MIMAT0000071	hsa-miR-17*	6935	ZEB1	-0.89	http://www.microrna.org/microrna/getMrna.do?gene=6935&matureName=hsa-miR-17*&organism=9606
hsa-miR-17-3p	MIMAT0000071	hsa-miR-17*	9324	HMGN3	-0.9	http://www.microrna.org/microrna/getMrna.do?gene=9324&matureName=hsa-miR-17*&organism=9606
hsa-miR-17-3p	MIMAT0000071	hsa-miR-17*	3632	INPP5A	-0.67	http://www.microrna.org/microrna/getMrna.do?gene=3632&matureName=hsa-miR-17*&organism=9606
hsa-miR-17-3p	MIMAT0000071	hsa-miR-17*	2620	GAS2	-0.19	http://www.microrna.org/microrna/getMrna.do?gene=2620&matureName=hsa-miR-17*&organism=9606
hsa-miR-17-3p	MIMAT0000071	hsa-miR-17*	653606	PRAMEF22	-0.14	http://www.microrna.org/microrna/getMrna.do?gene=653606&matureName=hsa-miR-17*&organism=9606
hsa-miR-17-3p	MIMAT0000071	hsa-miR-17*	54872	PIGG	-0.1	http://www.microrna.org/microrna/getMrna.do?gene=54872&matureName=hsa-miR-17*&organism=9606
hsa-miR-17-3p	MIMAT0000071	hsa-miR-17*	24145	PANX1	-0.84	http://www.microrna.org/microrna/getMrna.do?gene=24145&matureName=hsa-miR-17*&organism=9606
hsa-miR-17-3p	MIMAT0000071	hsa-miR-17*	9589	WTAP	-0.11	http://www.microrna.org/microrna/getMrna.do?gene=9589&matureName=hsa-miR-17*&organism=9606
hsa-miR-17-3p	MIMAT0000071	hsa-miR-17*	4615	MYD88	-0.56	http://www.microrna.org/microrna/getMrna.do?gene=4615&matureName=hsa-miR-17*&organism=9606
hsa-miR-17-3p	MIMAT0000071	hsa-miR-17*	283197	C11orf64	-0.48	http://www.microrna.org/microrna/getMrna.do?gene=283197&matureName=hsa-miR-17*&organism=9606
hsa-miR-17-3p	MIMAT0000071	hsa-miR-17*	952	CD38	-0.83	http://www.microrna.org/microrna/getMrna.do?gene=952&matureName=hsa-miR-17*&organism=9606
hsa-miR-17-3p	MIMAT0000071	hsa-miR-17*	3145	HMBS	-0.28	http://www.microrna.org/microrna/getMrna.do?gene=3145&matureName=hsa-miR-17*&organism=9606
hsa-miR-17-3p	MIMAT0000071	hsa-miR-17*	26118	WSB1	-0.53	http://www.microrna.org/microrna/getMrna.do?gene=26118&matureName=hsa-miR-17*&organism=9606
hsa-miR-17-3p	MIMAT0000071	hsa-miR-17*	157313	CDCA2	-0.18	http://www.microrna.org/microrna/getMrna.do?gene=157313&matureName=hsa-miR-17*&organism=9606
hsa-miR-17-3p	MIMAT0000071	hsa-miR-17*	284802	FRG1B	-0.22	http://www.microrna.org/microrna/getMrna.do?gene=284802&matureName=hsa-miR-17*&organism=9606
hsa-miR-17-3p	MIMAT0000071	hsa-miR-17*	728404	AGAP8	-0.77	http://www.microrna.org/microrna/getMrna.do?gene=728404&matureName=hsa-miR-17*&organism=9606
hsa-miR-17-3p	MIMAT0000071	hsa-miR-17*	9669	EIF5B	-1.17	http://www.microrna.org/microrna/getMrna.do?gene=9669&matureName=hsa-miR-17*&organism=9606
hsa-miR-17-3p	MIMAT0000071	hsa-miR-17*	9669	EIF5B	-0.17	http://www.microrna.org/microrna/getMrna.do?gene=9669&matureName=hsa-miR-17*&organism=9606
hsa-miR-17-3p	MIMAT0000071	hsa-miR-17*	388394	RPRML	-0.52	http://www.microrna.org/microrna/getMrna.do?gene=388394&matureName=hsa-miR-17*&organism=9606
hsa-miR-17-3p	MIMAT0000071	hsa-miR-17*	138948	NCRNA00118	-0.1	http://www.microrna.org/microrna/getMrna.do?gene=138948&matureName=hsa-miR-17*&organism=9606
hsa-miR-17-3p	MIMAT0000071	hsa-miR-17*	206338	AQPEP	-0.27	http://www.microrna.org/microrna/getMrna.do?gene=206338&matureName=hsa-miR-17*&organism=9606
hsa-miR-17-3p	MIMAT0000071	hsa-miR-17*	221895	JAZF1	-0.19	http://www.microrna.org/microrna/getMrna.do?gene=221895&matureName=hsa-miR-17*&organism=9606
hsa-miR-17-3p	MIMAT0000071	hsa-miR-17*	54875	CNTLN	-1.16	http://www.microrna.org/microrna/getMrna.do?gene=54875&matureName=hsa-miR-17*&organism=9606
hsa-miR-17-3p	MIMAT0000071	hsa-miR-17*	54805	CNNM2	-0.61	http://www.microrna.org/microrna/getMrna.do?gene=54805&matureName=hsa-miR-17*&organism=9606
hsa-miR-17-3p	MIMAT0000071	hsa-miR-17*	222256	CDHR3	-0.1	http://www.microrna.org/microrna/getMrna.do?gene=222256&matureName=hsa-miR-17*&organism=9606
hsa-miR-17-3p	MIMAT0000071	hsa-miR-17*	222256	CDHR3	-0.15	http://www.microrna.org/microrna/getMrna.do?gene=222256&matureName=hsa-miR-17*&organism=9606
hsa-miR-17-3p	MIMAT0000071	hsa-miR-17*	83478	ARHGAP24	-0.7	http://www.microrna.org/microrna/getMrna.do?gene=83478&matureName=hsa-miR-17*&organism=9606
hsa-miR-17-3p	MIMAT0000071	hsa-miR-17*	816	CAMK2B	-0.24	http://www.microrna.org/microrna/getMrna.do?gene=816&matureName=hsa-miR-17*&organism=9606
hsa-miR-17-3p	MIMAT0000071	hsa-miR-17*	23421	ITGB3BP	-0.16	http://www.microrna.org/microrna/getMrna.do?gene=23421&matureName=hsa-miR-17*&organism=9606
hsa-miR-17-3p	MIMAT0000071	hsa-miR-17*	23421	ITGB3BP	-0.1	http://www.microrna.org/microrna/getMrna.do?gene=23421&matureName=hsa-miR-17*&organism=9606
hsa-miR-17-3p	MIMAT0000071	hsa-miR-17*	147650	NCRNA00085	-0.31	http://www.microrna.org/microrna/getMrna.do?gene=147650&matureName=hsa-miR-17*&organism=9606
hsa-miR-17-3p	MIMAT0000071	hsa-miR-17*	80862	NCRNA00171	-0.37	http://www.microrna.org/microrna/getMrna.do?gene=80862&matureName=hsa-miR-17*&organism=9606
hsa-miR-17-3p	MIMAT0000071	hsa-miR-17*	51010	EXOSC3	-1.16	http://www.microrna.org/microrna/getMrna.do?gene=51010&matureName=hsa-miR-17*&organism=9606
hsa-miR-17-3p	MIMAT0000071	hsa-miR-17*	9039	UBA3	-0.1	http://www.microrna.org/microrna/getMrna.do?gene=9039&matureName=hsa-miR-17*&organism=9606
hsa-miR-17-3p	MIMAT0000071	hsa-miR-17*	7248	TSC1	-0.48	http://www.microrna.org/microrna/getMrna.do?gene=7248&matureName=hsa-miR-17*&organism=9606
hsa-miR-17-3p	MIMAT0000071	hsa-miR-17*	51156	SERPINA10	-0.64	http://www.microrna.org/microrna/getMrna.do?gene=51156&matureName=hsa-miR-17*&organism=9606
hsa-miR-17-3p	MIMAT0000071	hsa-miR-17*	11278	KLF12	-0.76	http://www.microrna.org/microrna/getMrna.do?gene=11278&matureName=hsa-miR-17*&organism=9606
hsa-miR-17-3p	MIMAT0000071	hsa-miR-17*	55568	GALNT10	-0.16	http://www.microrna.org/microrna/getMrna.do?gene=55568&matureName=hsa-miR-17*&organism=9606
hsa-miR-17-3p	MIMAT0000071	hsa-miR-17*	7474	WNT5A	-0.21	http://www.microrna.org/microrna/getMrna.do?gene=7474&matureName=hsa-miR-17*&organism=9606
hsa-miR-17-3p	MIMAT0000071	hsa-miR-17*	23261	CAMTA1	-0.13	http://www.microrna.org/microrna/getMrna.do?gene=23261&matureName=hsa-miR-17*&organism=9606
hsa-miR-17-3p	MIMAT0000071	hsa-miR-17*	160851	DGKH	-0.49	http://www.microrna.org/microrna/getMrna.do?gene=160851&matureName=hsa-miR-17*&organism=9606
hsa-miR-17-3p	MIMAT0000071	hsa-miR-17*	130872	AHSA2	-0.4	http://www.microrna.org/microrna/getMrna.do?gene=130872&matureName=hsa-miR-17*&organism=9606
hsa-miR-17-3p	MIMAT0000071	hsa-miR-17*	288	ANK3	-1.1	http://www.microrna.org/microrna/getMrna.do?gene=288&matureName=hsa-miR-17*&organism=9606
hsa-miR-17-3p	MIMAT0000071	hsa-miR-17*	288	ANK3	-0.12	http://www.microrna.org/microrna/getMrna.do?gene=288&matureName=hsa-miR-17*&organism=9606
hsa-miR-17-3p	MIMAT0000071	hsa-miR-17*	222662	LHFPL5	-0.25	http://www.microrna.org/microrna/getMrna.do?gene=222662&matureName=hsa-miR-17*&organism=9606
hsa-miR-17-3p	MIMAT0000071	hsa-miR-17*	1630	DCC	-0.31	http://www.microrna.org/microrna/getMrna.do?gene=1630&matureName=hsa-miR-17*&organism=9606
hsa-miR-17-3p	MIMAT0000071	hsa-miR-17*	2332	FMR1	-0.12	http://www.microrna.org/microrna/getMrna.do?gene=2332&matureName=hsa-miR-17*&organism=9606
hsa-miR-17-3p	MIMAT0000071	hsa-miR-17*	114784	CSMD2	-0.1	http://www.microrna.org/microrna/getMrna.do?gene=114784&matureName=hsa-miR-17*&organism=9606
hsa-miR-17-3p	MIMAT0000071	hsa-miR-17*	55696	RBM22	-0.1	http://www.microrna.org/microrna/getMrna.do?gene=55696&matureName=hsa-miR-17*&organism=9606
[truncated: 123,524 more rows]

## Sheet: microcosm
mirbase21	matuacc	SEQ	SCORE	PVALUE	TRANSCRIPT_ID	EXTERNAL_NAME	target detailed view
hsa-miR-130b-3p	MIMAT0000691	hsa-miR-130b	16.53	0.01	ENST00000295228	INHBB	http://www.ebi.ac.uk/enright-srv/microcosm/cgi-bin/targets/v5/detail_view.pl?transcript_id=ENST00000295228
hsa-miR-135a-5p	MIMAT0000428	hsa-miR-135a	17.28	0.02	ENST00000331393	EPB41L5	http://www.ebi.ac.uk/enright-srv/microcosm/cgi-bin/targets/v5/detail_view.pl?transcript_id=ENST00000331393
hsa-miR-130b-3p	MIMAT0000691	hsa-miR-130b	16.85	1.3886e-06	ENST00000263708	PTPN4	http://www.ebi.ac.uk/enright-srv/microcosm/cgi-bin/targets/v5/detail_view.pl?transcript_id=ENST00000263708
hsa-miR-17-5p	MIMAT0000070	hsa-miR-17	18.21	1.4476e-09	ENST00000263708	PTPN4	http://www.ebi.ac.uk/enright-srv/microcosm/cgi-bin/targets/v5/detail_view.pl?transcript_id=ENST00000263708
hsa-miR-20b-5p	MIMAT0001413	hsa-miR-20b	17.87	2.4292e-09	ENST00000263708	PTPN4	http://www.ebi.ac.uk/enright-srv/microcosm/cgi-bin/targets/v5/detail_view.pl?transcript_id=ENST00000263708
hsa-miR-17-5p	MIMAT0000070	hsa-miR-17	16.4	0.0099106	ENST00000334816	NP_001017927.1	http://www.ebi.ac.uk/enright-srv/microcosm/cgi-bin/targets/v5/detail_view.pl?transcript_id=ENST00000334816
hsa-miR-20b-5p	MIMAT0001413	hsa-miR-20b	16.4	0.0017754	ENST00000334816	NP_001017927.1	http://www.ebi.ac.uk/enright-srv/microcosm/cgi-bin/targets/v5/detail_view.pl?transcript_id=ENST00000334816
hsa-miR-17-5p	MIMAT0000070	hsa-miR-17	16.67	0.02	ENST00000245680	SLC35F5	http://www.ebi.ac.uk/enright-srv/microcosm/cgi-bin/targets/v5/detail_view.pl?transcript_id=ENST00000245680
hsa-miR-20b-5p	MIMAT0001413	hsa-miR-20b	17.47	0.02	ENST00000245680	SLC35F5	http://www.ebi.ac.uk/enright-srv/microcosm/cgi-bin/targets/v5/detail_view.pl?transcript_id=ENST00000245680
hsa-miR-19a-3p	MIMAT0000073	hsa-miR-19a	16.9	0.00019453	ENST00000306507	FOXD4L1	http://www.ebi.ac.uk/enright-srv/microcosm/cgi-bin/targets/v5/detail_view.pl?transcript_id=ENST00000306507
hsa-miR-135a-5p	MIMAT0000428	hsa-miR-135a	16.77	0.03	ENST00000376448	CBWD2	http://www.ebi.ac.uk/enright-srv/microcosm/cgi-bin/targets/v5/detail_view.pl?transcript_id=ENST00000376448
hsa-miR-302c-5p	MIMAT0000716	hsa-miR-302c*	17.03	0.02	ENST00000337569	IL1F10	http://www.ebi.ac.uk/enright-srv/microcosm/cgi-bin/targets/v5/detail_view.pl?transcript_id=ENST00000337569
hsa-miR-130b-3p	MIMAT0000691	hsa-miR-130b	15.64	0.0064605	ENST00000283206	TMEM87B	http://www.ebi.ac.uk/enright-srv/microcosm/cgi-bin/targets/v5/detail_view.pl?transcript_id=ENST00000283206
hsa-miR-17-5p	MIMAT0000070	hsa-miR-17	18.32	0.02	ENST00000337565	BCL2L11	http://www.ebi.ac.uk/enright-srv/microcosm/cgi-bin/targets/v5/detail_view.pl?transcript_id=ENST00000337565
hsa-miR-20b-5p	MIMAT0001413	hsa-miR-20b	18.66	0.01	ENST00000337565	BCL2L11	http://www.ebi.ac.uk/enright-srv/microcosm/cgi-bin/targets/v5/detail_view.pl?transcript_id=ENST00000337565
hsa-miR-302c-5p	MIMAT0000716	hsa-miR-302c*	15.57	0.0040612	ENST00000361493	BCL2L11	http://www.ebi.ac.uk/enright-srv/microcosm/cgi-bin/targets/v5/detail_view.pl?transcript_id=ENST00000361493
hsa-miR-19a-3p	MIMAT0000073	hsa-miR-19a	16.32	0.04	ENST00000330575	RGPD7_HUMAN	http://www.ebi.ac.uk/enright-srv/microcosm/cgi-bin/targets/v5/detail_view.pl?transcript_id=ENST00000330575
hsa-miR-19a-3p	MIMAT0000073	hsa-miR-19a	16.32	0.04	ENST00000330331	RGPD6	http://www.ebi.ac.uk/enright-srv/microcosm/cgi-bin/targets/v5/detail_view.pl?transcript_id=ENST00000330331
hsa-miR-19a-3p	MIMAT0000073	hsa-miR-19a	16.32	0.04	ENST00000272454	RGPD7	http://www.ebi.ac.uk/enright-srv/microcosm/cgi-bin/targets/v5/detail_view.pl?transcript_id=ENST00000272454
hsa-miR-17-3p	MIMAT0000071	hsa-miR-17*	16.68	0.03	ENST00000334001	SEPT10	http://www.ebi.ac.uk/enright-srv/microcosm/cgi-bin/targets/v5/detail_view.pl?transcript_id=ENST00000334001
hsa-miR-17-3p	MIMAT0000071	hsa-miR-17*	16.44	0.04	ENST00000356688	SEPT10	http://www.ebi.ac.uk/enright-srv/microcosm/cgi-bin/targets/v5/detail_view.pl?transcript_id=ENST00000356688
hsa-miR-17-5p	MIMAT0000070	hsa-miR-17	17.97	3.6396e-05	ENST00000309415	SH3MD4	http://www.ebi.ac.uk/enright-srv/microcosm/cgi-bin/targets/v5/detail_view.pl?transcript_id=ENST00000309415
hsa-miR-20b-5p	MIMAT0001413	hsa-miR-20b	17.97	0.0019833	ENST00000309415	SH3MD4	http://www.ebi.ac.uk/enright-srv/microcosm/cgi-bin/targets/v5/detail_view.pl?transcript_id=ENST00000309415
hsa-miR-302c-5p	MIMAT0000716	hsa-miR-302c*	16.52	0.0020948	ENST00000332345	LIMS1	http://www.ebi.ac.uk/enright-srv/microcosm/cgi-bin/targets/v5/detail_view.pl?transcript_id=ENST00000332345
hsa-miR-17-5p	MIMAT0000070	hsa-miR-17	16.85	0.0069675	ENST00000322353	Q9BSY8_HUMAN	http://www.ebi.ac.uk/enright-srv/microcosm/cgi-bin/targets/v5/detail_view.pl?transcript_id=ENST00000322353
hsa-miR-17-5p	MIMAT0000070	hsa-miR-17	17.49	0.04	ENST00000361800	null	http://www.ebi.ac.uk/enright-srv/microcosm/cgi-bin/targets/v5/detail_view.pl?transcript_id=ENST00000361800
hsa-miR-20b-5p	MIMAT0001413	hsa-miR-20b	17.49	0.04	ENST00000361800	null	http://www.ebi.ac.uk/enright-srv/microcosm/cgi-bin/targets/v5/detail_view.pl?transcript_id=ENST00000361800
hsa-miR-17-5p	MIMAT0000070	hsa-miR-17	17.84	0.00071618	ENST00000334627	null	http://www.ebi.ac.uk/enright-srv/microcosm/cgi-bin/targets/v5/detail_view.pl?transcript_id=ENST00000334627
hsa-miR-17-5p	MIMAT0000070	hsa-miR-17	17.64	0.00071618	ENST00000334627	null	http://www.ebi.ac.uk/enright-srv/microcosm/cgi-bin/targets/v5/detail_view.pl?transcript_id=ENST00000334627
hsa-miR-20b-5p	MIMAT0001413	hsa-miR-20b	17.84	0.00095969	ENST00000334627	null	http://www.ebi.ac.uk/enright-srv/microcosm/cgi-bin/targets/v5/detail_view.pl?transcript_id=ENST00000334627
hsa-miR-20b-5p	MIMAT0001413	hsa-miR-20b	17.64	0.00095969	ENST00000334627	null	http://www.ebi.ac.uk/enright-srv/microcosm/cgi-bin/targets/v5/detail_view.pl?transcript_id=ENST00000334627
hsa-miR-130b-3p	MIMAT0000691	hsa-miR-130b	15.98	0.00067151	ENST00000283148	UXS1	http://www.ebi.ac.uk/enright-srv/microcosm/cgi-bin/targets/v5/detail_view.pl?transcript_id=ENST00000283148
hsa-miR-19a-3p	MIMAT0000073	hsa-miR-19a	15.97	0.01	ENST00000258456	GPR45	http://www.ebi.ac.uk/enright-srv/microcosm/cgi-bin/targets/v5/detail_view.pl?transcript_id=ENST00000258456
hsa-miR-17-5p	MIMAT0000070	hsa-miR-17	17.04	0.0042836	ENST00000258456	GPR45	http://www.ebi.ac.uk/enright-srv/microcosm/cgi-bin/targets/v5/detail_view.pl?transcript_id=ENST00000258456
hsa-miR-135a-5p	MIMAT0000428	hsa-miR-135a	16.4	0.0090474	ENST00000258455	MRPS9	http://www.ebi.ac.uk/enright-srv/microcosm/cgi-bin/targets/v5/detail_view.pl?transcript_id=ENST00000258455
hsa-miR-19a-3p	MIMAT0000073	hsa-miR-19a	17.03	0.00035718	ENST00000302042	TMEM182	http://www.ebi.ac.uk/enright-srv/microcosm/cgi-bin/targets/v5/detail_view.pl?transcript_id=ENST00000302042
hsa-miR-17-5p	MIMAT0000070	hsa-miR-17	16.61	0.0080373	ENST00000264260	IL18RAP	http://www.ebi.ac.uk/enright-srv/microcosm/cgi-bin/targets/v5/detail_view.pl?transcript_id=ENST00000264260
hsa-miR-17-5p	MIMAT0000070	hsa-miR-17	17.44	0.04	ENST00000334376	IL18R1	http://www.ebi.ac.uk/enright-srv/microcosm/cgi-bin/targets/v5/detail_view.pl?transcript_id=ENST00000334376
hsa-miR-20b-5p	MIMAT0001413	hsa-miR-20b	17.44	0.04	ENST00000334376	IL18R1	http://www.ebi.ac.uk/enright-srv/microcosm/cgi-bin/targets/v5/detail_view.pl?transcript_id=ENST00000334376
hsa-miR-19a-3p	MIMAT0000073	hsa-miR-19a	16.77	0.03	ENST00000233957	IL18R1	http://www.ebi.ac.uk/enright-srv/microcosm/cgi-bin/targets/v5/detail_view.pl?transcript_id=ENST00000233957
hsa-miR-130b-3p	MIMAT0000691	hsa-miR-130b	16.48	0.03	ENST00000311734	IL1RL1	http://www.ebi.ac.uk/enright-srv/microcosm/cgi-bin/targets/v5/detail_view.pl?transcript_id=ENST00000311734
hsa-miR-17-3p	MIMAT0000071	hsa-miR-17*	17.73	0.01	ENST00000264257	IL1RL2	http://www.ebi.ac.uk/enright-srv/microcosm/cgi-bin/targets/v5/detail_view.pl?transcript_id=ENST00000264257
hsa-miR-135a-5p	MIMAT0000428	hsa-miR-135a	16.81	0.03	ENST00000361502	Q6UXP0_HUMAN	http://www.ebi.ac.uk/enright-srv/microcosm/cgi-bin/targets/v5/detail_view.pl?transcript_id=ENST00000361502
hsa-miR-302c-5p	MIMAT0000716	hsa-miR-302c*	16.31	0.04	ENST00000264258	RPL31	http://www.ebi.ac.uk/enright-srv/microcosm/cgi-bin/targets/v5/detail_view.pl?transcript_id=ENST00000264258
hsa-miR-130b-3p	MIMAT0000691	hsa-miR-130b	16	0.0024315	ENST00000376865	NMS	http://www.ebi.ac.uk/enright-srv/microcosm/cgi-bin/targets/v5/detail_view.pl?transcript_id=ENST00000376865
hsa-miR-19a-3p	MIMAT0000073	hsa-miR-19a	15.61	0.00012151	ENST00000258428	REV1	http://www.ebi.ac.uk/enright-srv/microcosm/cgi-bin/targets/v5/detail_view.pl?transcript_id=ENST00000258428
hsa-miR-19a-3p	MIMAT0000073	hsa-miR-19a	15.49	0.00012151	ENST00000258428	REV1	http://www.ebi.ac.uk/enright-srv/microcosm/cgi-bin/targets/v5/detail_view.pl?transcript_id=ENST00000258428
hsa-miR-302c-5p	MIMAT0000716	hsa-miR-302c*	15.69	0.0033734	ENST00000258428	REV1	http://www.ebi.ac.uk/enright-srv/microcosm/cgi-bin/targets/v5/detail_view.pl?transcript_id=ENST00000258428
hsa-miR-17-3p	MIMAT0000071	hsa-miR-17*	16.94	0.02	ENST00000258428	REV1	http://www.ebi.ac.uk/enright-srv/microcosm/cgi-bin/targets/v5/detail_view.pl?transcript_id=ENST00000258428
hsa-miR-17-3p	MIMAT0000071	hsa-miR-17*	16.46	0.04	ENST00000289371	EIF5B	http://www.ebi.ac.uk/enright-srv/microcosm/cgi-bin/targets/v5/detail_view.pl?transcript_id=ENST00000289371
hsa-miR-17-5p	MIMAT0000070	hsa-miR-17	17.54	0.04	ENST00000308656	MRPL30	http://www.ebi.ac.uk/enright-srv/microcosm/cgi-bin/targets/v5/detail_view.pl?transcript_id=ENST00000308656
hsa-miR-20b-5p	MIMAT0001413	hsa-miR-20b	17.54	0.04	ENST00000308656	MRPL30	http://www.ebi.ac.uk/enright-srv/microcosm/cgi-bin/targets/v5/detail_view.pl?transcript_id=ENST00000308656
hsa-miR-130b-3p	MIMAT0000691	hsa-miR-130b	15.46	0.0088808	ENST00000340066	LIPT1	http://www.ebi.ac.uk/enright-srv/microcosm/cgi-bin/targets/v5/detail_view.pl?transcript_id=ENST00000340066
hsa-miR-19a-3p	MIMAT0000073	hsa-miR-19a	16.38	0.04	ENST00000302513	C2orf15	http://www.ebi.ac.uk/enright-srv/microcosm/cgi-bin/targets/v5/detail_view.pl?transcript_id=ENST00000302513
hsa-miR-17-5p	MIMAT0000070	hsa-miR-17	18.26	0.02	ENST00000302513	C2orf15	http://www.ebi.ac.uk/enright-srv/microcosm/cgi-bin/targets/v5/detail_view.pl?transcript_id=ENST00000302513
hsa-miR-20b-5p	MIMAT0001413	hsa-miR-20b	18.26	0.02	ENST00000302513	C2orf15	http://www.ebi.ac.uk/enright-srv/microcosm/cgi-bin/targets/v5/detail_view.pl?transcript_id=ENST00000302513
hsa-miR-302c-5p	MIMAT0000716	hsa-miR-302c*	16.67	0.03	ENST00000355053	TSGA10	http://www.ebi.ac.uk/enright-srv/microcosm/cgi-bin/targets/v5/detail_view.pl?transcript_id=ENST00000355053
hsa-miR-17-5p	MIMAT0000070	hsa-miR-17	17.63	0.04	ENST00000359817	NM_207362.2	http://www.ebi.ac.uk/enright-srv/microcosm/cgi-bin/targets/v5/detail_view.pl?transcript_id=ENST00000359817
hsa-miR-20b-5p	MIMAT0001413	hsa-miR-20b	17.63	0.0089375	ENST00000359817	NM_207362.2	http://www.ebi.ac.uk/enright-srv/microcosm/cgi-bin/targets/v5/detail_view.pl?transcript_id=ENST00000359817
hsa-miR-130b-3p	MIMAT0000691	hsa-miR-130b	15.9	0.0020977	ENST00000264968	MGAT4A	http://www.ebi.ac.uk/enright-srv/microcosm/cgi-bin/targets/v5/detail_view.pl?transcript_id=ENST00000264968
hsa-miR-17-5p	MIMAT0000070	hsa-miR-17	16.89	0.00051815	ENST00000355889	NP_659429.4	http://www.ebi.ac.uk/enright-srv/microcosm/cgi-bin/targets/v5/detail_view.pl?transcript_id=ENST00000355889
hsa-miR-20b-5p	MIMAT0001413	hsa-miR-20b	16.89	0.0082995	ENST00000355889	NP_659429.4	http://www.ebi.ac.uk/enright-srv/microcosm/cgi-bin/targets/v5/detail_view.pl?transcript_id=ENST00000355889
hsa-miR-17-3p	MIMAT0000071	hsa-miR-17*	16.97	0.02	ENST00000186436	TMEM131	http://www.ebi.ac.uk/enright-srv/microcosm/cgi-bin/targets/v5/detail_view.pl?transcript_id=ENST00000186436
hsa-miR-130b-3p	MIMAT0000691	hsa-miR-130b	16.37	0.01	ENST00000258424	COX5B	http://www.ebi.ac.uk/enright-srv/microcosm/cgi-bin/targets/v5/detail_view.pl?transcript_id=ENST00000258424
hsa-miR-17-5p	MIMAT0000070	hsa-miR-17	18.02	0.03	ENST00000258459	KIAA1641	http://www.ebi.ac.uk/enright-srv/microcosm/cgi-bin/targets/v5/detail_view.pl?transcript_id=ENST00000258459
hsa-miR-20b-5p	MIMAT0001413	hsa-miR-20b	18.02	0.03	ENST00000258459	KIAA1641	http://www.ebi.ac.uk/enright-srv/microcosm/cgi-bin/targets/v5/detail_view.pl?transcript_id=ENST00000258459
hsa-miR-17-5p	MIMAT0000070	hsa-miR-17	18.02	0.03	ENST00000358576	NP_079466.2	http://www.ebi.ac.uk/enright-srv/microcosm/cgi-bin/targets/v5/detail_view.pl?transcript_id=ENST00000358576
hsa-miR-20b-5p	MIMAT0001413	hsa-miR-20b	18.02	0.03	ENST00000358576	NP_079466.2	http://www.ebi.ac.uk/enright-srv/microcosm/cgi-bin/targets/v5/detail_view.pl?transcript_id=ENST00000358576
hsa-miR-19a-3p	MIMAT0000073	hsa-miR-19a	18.22	0.0085206	ENST00000335938	NP_079466.2	http://www.ebi.ac.uk/enright-srv/microcosm/cgi-bin/targets/v5/detail_view.pl?transcript_id=ENST00000335938
hsa-miR-19a-3p	MIMAT0000073	hsa-miR-19a	17.5	0.00018958	ENST00000305476	SEMA4C	http://www.ebi.ac.uk/enright-srv/microcosm/cgi-bin/targets/v5/detail_view.pl?transcript_id=ENST00000305476
hsa-miR-17-5p	MIMAT0000070	hsa-miR-17	17.34	0.04	ENST00000377060	CNNM3	http://www.ebi.ac.uk/enright-srv/microcosm/cgi-bin/targets/v5/detail_view.pl?transcript_id=ENST00000377060
hsa-miR-17-5p	MIMAT0000070	hsa-miR-17	16.92	0.00017896	ENST00000305510	CNNM3	http://www.ebi.ac.uk/enright-srv/microcosm/cgi-bin/targets/v5/detail_view.pl?transcript_id=ENST00000305510
hsa-miR-20b-5p	MIMAT0001413	hsa-miR-20b	16.63	0.00037368	ENST00000305510	CNNM3	http://www.ebi.ac.uk/enright-srv/microcosm/cgi-bin/targets/v5/detail_view.pl?transcript_id=ENST00000305510
hsa-miR-135a-5p	MIMAT0000428	hsa-miR-135a	16.81	0.03	ENST00000377074	Q6ZVB7_HUMAN	http://www.ebi.ac.uk/enright-srv/microcosm/cgi-bin/targets/v5/detail_view.pl?transcript_id=ENST00000377074
hsa-miR-130b-3p	MIMAT0000691	hsa-miR-130b	15.78	0.0026342	ENST00000377074	Q6ZVB7_HUMAN	http://www.ebi.ac.uk/enright-srv/microcosm/cgi-bin/targets/v5/detail_view.pl?transcript_id=ENST00000377074
hsa-miR-150-5p	MIMAT0000451	hsa-miR-150	16.81	0.03	ENST00000357485	ARID5A	http://www.ebi.ac.uk/enright-srv/microcosm/cgi-bin/targets/v5/detail_view.pl?transcript_id=ENST00000357485
hsa-miR-17-5p	MIMAT0000070	hsa-miR-17	18.03	0.03	ENST00000357042	Q53S06_HUMAN	http://www.ebi.ac.uk/enright-srv/microcosm/cgi-bin/targets/v5/detail_view.pl?transcript_id=ENST00000357042
hsa-miR-20b-5p	MIMAT0001413	hsa-miR-20b	18.03	0.03	ENST00000357042	Q53S06_HUMAN	http://www.ebi.ac.uk/enright-srv/microcosm/cgi-bin/targets/v5/detail_view.pl?transcript_id=ENST00000357042
hsa-miR-130b-3p	MIMAT0000691	hsa-miR-130b	16.37	0.04	ENST00000272395	TRIM43	http://www.ebi.ac.uk/enright-srv/microcosm/cgi-bin/targets/v5/detail_view.pl?transcript_id=ENST00000272395
hsa-miR-130b-3p	MIMAT0000691	hsa-miR-130b	16.37	0.04	ENST00000351427	LOC653192	http://www.ebi.ac.uk/enright-srv/microcosm/cgi-bin/targets/v5/detail_view.pl?transcript_id=ENST00000351427
hsa-miR-19a-3p	MIMAT0000073	hsa-miR-19a	17.82	0.002301	ENST00000354259	null	http://www.ebi.ac.uk/enright-srv/microcosm/cgi-bin/targets/v5/detail_view.pl?transcript_id=ENST00000354259
hsa-miR-19a-3p	MIMAT0000073	hsa-miR-19a	15.83	0.002301	ENST00000354259	null	http://www.ebi.ac.uk/enright-srv/microcosm/cgi-bin/targets/v5/detail_view.pl?transcript_id=ENST00000354259
hsa-miR-150-5p	MIMAT0000451	hsa-miR-150	17.21	0.0050617	ENST00000309988	MAL	http://www.ebi.ac.uk/enright-srv/microcosm/cgi-bin/targets/v5/detail_view.pl?transcript_id=ENST00000309988
hsa-miR-17-5p	MIMAT0000070	hsa-miR-17	17.36	0.04	ENST00000338228	null	http://www.ebi.ac.uk/enright-srv/microcosm/cgi-bin/targets/v5/detail_view.pl?transcript_id=ENST00000338228
hsa-miR-20b-5p	MIMAT0001413	hsa-miR-20b	17.36	0.04	ENST00000338228	null	http://www.ebi.ac.uk/enright-srv/microcosm/cgi-bin/targets/v5/detail_view.pl?transcript_id=ENST00000338228
hsa-miR-17-5p	MIMAT0000070	hsa-miR-17	17.62	0.04	ENST00000377215	null	http://www.ebi.ac.uk/enright-srv/microcosm/cgi-bin/targets/v5/detail_view.pl?transcript_id=ENST00000377215
hsa-miR-20b-5p	MIMAT0001413	hsa-miR-20b	17.62	0.04	ENST00000377215	null	http://www.ebi.ac.uk/enright-srv/microcosm/cgi-bin/targets/v5/detail_view.pl?transcript_id=ENST00000377215
hsa-miR-17-5p	MIMAT0000070	hsa-miR-17	17.57	0.04	ENST00000294715	Q16003_HUMAN	http://www.ebi.ac.uk/enright-srv/microcosm/cgi-bin/targets/v5/detail_view.pl?transcript_id=ENST00000294715
hsa-miR-20b-5p	MIMAT0001413	hsa-miR-20b	17.57	0.04	ENST00000294715	Q16003_HUMAN	http://www.ebi.ac.uk/enright-srv/microcosm/cgi-bin/targets/v5/detail_view.pl?transcript_id=ENST00000294715
hsa-miR-150-5p	MIMAT0000451	hsa-miR-150	17.5	0.01	ENST00000390280	IGKV1D-8	http://www.ebi.ac.uk/enright-srv/microcosm/cgi-bin/targets/v5/detail_view.pl?transcript_id=ENST00000390280
hsa-miR-150-5p	MIMAT0000451	hsa-miR-150	17.2	0.02	ENST00000390276	IGKV1D-12	http://www.ebi.ac.uk/enright-srv/microcosm/cgi-bin/targets/v5/detail_view.pl?transcript_id=ENST00000390276
hsa-miR-135a-5p	MIMAT0000428	hsa-miR-135a	17.22	0.02	ENST00000390275	IGKV1D-13	http://www.ebi.ac.uk/enright-srv/microcosm/cgi-bin/targets/v5/detail_view.pl?transcript_id=ENST00000390275
hsa-miR-150-5p	MIMAT0000451	hsa-miR-150	18	0.01	ENST00000390275	IGKV1D-13	http://www.ebi.ac.uk/enright-srv/microcosm/cgi-bin/targets/v5/detail_view.pl?transcript_id=ENST00000390275
hsa-miR-150-5p	MIMAT0000451	hsa-miR-150	17.2	0.02	ENST00000390273	IGKV1D-16	http://www.ebi.ac.uk/enright-srv/microcosm/cgi-bin/targets/v5/detail_view.pl?transcript_id=ENST00000390273
hsa-miR-150-5p	MIMAT0000451	hsa-miR-150	17.2	0.02	ENST00000390272	IGKV1D-17	http://www.ebi.ac.uk/enright-srv/microcosm/cgi-bin/targets/v5/detail_view.pl?transcript_id=ENST00000390272
hsa-miR-150-5p	MIMAT0000451	hsa-miR-150	17.2	0.02	ENST00000390254	IGKV1-17	http://www.ebi.ac.uk/enright-srv/microcosm/cgi-bin/targets/v5/detail_view.pl?transcript_id=ENST00000390254
hsa-miR-150-5p	MIMAT0000451	hsa-miR-150	17.2	0.02	ENST00000390253	IGKV1-16	http://www.ebi.ac.uk/enright-srv/microcosm/cgi-bin/targets/v5/detail_view.pl?transcript_id=ENST00000390253
hsa-miR-150-5p	MIMAT0000451	hsa-miR-150	17.2	0.02	ENST00000390251	IGKV1-12	http://www.ebi.ac.uk/enright-srv/microcosm/cgi-bin/targets/v5/detail_view.pl?transcript_id=ENST00000390251
hsa-miR-150-5p	MIMAT0000451	hsa-miR-150	17.5	0.01	ENST00000390248	IGKV1-8	http://www.ebi.ac.uk/enright-srv/microcosm/cgi-bin/targets/v5/detail_view.pl?transcript_id=ENST00000390248
hsa-miR-150-5p	MIMAT0000451	hsa-miR-150	17.2	0.02	ENST00000390246	IGKV1-6	http://www.ebi.ac.uk/enright-srv/microcosm/cgi-bin/targets/v5/detail_view.pl?transcript_id=ENST00000390246
hsa-miR-150-5p	MIMAT0000451	hsa-miR-150	16.7	0.01	ENST00000390245	IGKV1-5	http://www.ebi.ac.uk/enright-srv/microcosm/cgi-bin/targets/v5/detail_view.pl?transcript_id=ENST00000390245
hsa-miR-150-5p	MIMAT0000451	hsa-miR-150	15.55	0.02	ENST00000347055	KRCC1	http://www.ebi.ac.uk/enright-srv/microcosm/cgi-bin/targets/v5/detail_view.pl?transcript_id=ENST00000347055
hsa-miR-19a-3p	MIMAT0000073	hsa-miR-19a	16.74	0.03	ENST00000331469	CD8B	http://www.ebi.ac.uk/enright-srv/microcosm/cgi-bin/targets/v5/detail_view.pl?transcript_id=ENST00000331469
hsa-miR-302c-5p	MIMAT0000716	hsa-miR-302c*	17.03	0.02	ENST00000389479	RNF103	http://www.ebi.ac.uk/enright-srv/microcosm/cgi-bin/targets/v5/detail_view.pl?transcript_id=ENST00000389479
hsa-miR-302c-5p	MIMAT0000716	hsa-miR-302c*	15.76	0.0029917	ENST00000237455	RNF103	http://www.ebi.ac.uk/enright-srv/microcosm/cgi-bin/targets/v5/detail_view.pl?transcript_id=ENST00000237455
hsa-miR-302c-5p	MIMAT0000716	hsa-miR-302c*	16.65	0.00087548	ENST00000254636	IMMT	http://www.ebi.ac.uk/enright-srv/microcosm/cgi-bin/targets/v5/detail_view.pl?transcript_id=ENST00000254636
hsa-miR-19a-3p	MIMAT0000073	hsa-miR-19a	15.59	6.64e-07	ENST00000377332	ST3GAL5	http://www.ebi.ac.uk/enright-srv/microcosm/cgi-bin/targets/v5/detail_view.pl?transcript_id=ENST00000377332
hsa-miR-135a-5p	MIMAT0000428	hsa-miR-135a	16.04	0.0030959	ENST00000323701	USP39	http://www.ebi.ac.uk/enright-srv/microcosm/cgi-bin/targets/v5/detail_view.pl?transcript_id=ENST00000323701
hsa-miR-150-5p	MIMAT0000451	hsa-miR-150	16.91	1.028e-05	ENST00000334462	TMEM150	http://www.ebi.ac.uk/enright-srv/microcosm/cgi-bin/targets/v5/detail_view.pl?transcript_id=ENST00000334462
hsa-miR-150-5p	MIMAT0000451	hsa-miR-150	16.9	0.03	ENST00000306353	TMEM150	http://www.ebi.ac.uk/enright-srv/microcosm/cgi-bin/targets/v5/detail_view.pl?transcript_id=ENST00000306353
hsa-miR-150-5p	MIMAT0000451	hsa-miR-150	16.53	7.6144e-06	ENST00000315658	RBED1	http://www.ebi.ac.uk/enright-srv/microcosm/cgi-bin/targets/v5/detail_view.pl?transcript_id=ENST00000315658
hsa-miR-135a-5p	MIMAT0000428	hsa-miR-135a	15.83	0.02	ENST00000233143	TMSB10	http://www.ebi.ac.uk/enright-srv/microcosm/cgi-bin/targets/v5/detail_view.pl?transcript_id=ENST00000233143
hsa-miR-19a-3p	MIMAT0000073	hsa-miR-19a	16.59	0.01	ENST00000306670	DNAH6	http://www.ebi.ac.uk/enright-srv/microcosm/cgi-bin/targets/v5/detail_view.pl?transcript_id=ENST00000306670
hsa-miR-17-5p	MIMAT0000070	hsa-miR-17	17.19	0.02	ENST00000306670	DNAH6	http://www.ebi.ac.uk/enright-srv/microcosm/cgi-bin/targets/v5/detail_view.pl?transcript_id=ENST00000306670
hsa-miR-20b-5p	MIMAT0001413	hsa-miR-20b	17.19	0.03	ENST00000306670	DNAH6	http://www.ebi.ac.uk/enright-srv/microcosm/cgi-bin/targets/v5/detail_view.pl?transcript_id=ENST00000306670
hsa-miR-17-5p	MIMAT0000070	hsa-miR-17	17.69	0.03	ENST00000377409	null	http://www.ebi.ac.uk/enright-srv/microcosm/cgi-bin/targets/v5/detail_view.pl?transcript_id=ENST00000377409
hsa-miR-20b-5p	MIMAT0001413	hsa-miR-20b	17.69	0.03	ENST00000377409	null	http://www.ebi.ac.uk/enright-srv/microcosm/cgi-bin/targets/v5/detail_view.pl?transcript_id=ENST00000377409
hsa-miR-130b-3p	MIMAT0000691	hsa-miR-130b	16.48	0.02	ENST00000295783	SUCLG1	http://www.ebi.ac.uk/enright-srv/microcosm/cgi-bin/targets/v5/detail_view.pl?transcript_id=ENST00000295783
hsa-miR-130b-3p	MIMAT0000691	hsa-miR-130b	16.37	0.04	ENST00000233735	REGL	http://www.ebi.ac.uk/enright-srv/microcosm/cgi-bin/targets/v5/detail_view.pl?transcript_id=ENST00000233735
hsa-miR-19a-3p	MIMAT0000073	hsa-miR-19a	16.57	0.0007974	ENST00000233699	POLE4	http://www.ebi.ac.uk/enright-srv/microcosm/cgi-bin/targets/v5/detail_view.pl?transcript_id=ENST00000233699
hsa-miR-130b-3p	MIMAT0000691	hsa-miR-130b	16.88	0.0085588	ENST00000233699	POLE4	http://www.ebi.ac.uk/enright-srv/microcosm/cgi-bin/targets/v5/detail_view.pl?transcript_id=ENST00000233699
hsa-miR-17-3p	MIMAT0000071	hsa-miR-17*	17.07	0.02	ENST00000341396	LBX2	http://www.ebi.ac.uk/enright-srv/microcosm/cgi-bin/targets/v5/detail_view.pl?transcript_id=ENST00000341396
hsa-miR-302c-5p	MIMAT0000716	hsa-miR-302c*	16.4	0.04	ENST00000233623	TTC31	http://www.ebi.ac.uk/enright-srv/microcosm/cgi-bin/targets/v5/detail_view.pl?transcript_id=ENST00000233623
hsa-miR-150-5p	MIMAT0000451	hsa-miR-150	15.78	0.0096817	ENST00000290418	NP_116168.2	http://www.ebi.ac.uk/enright-srv/microcosm/cgi-bin/targets/v5/detail_view.pl?transcript_id=ENST00000290418
hsa-miR-17-5p	MIMAT0000070	hsa-miR-17	17.65	0.0069897	ENST00000290418	NP_116168.2	http://www.ebi.ac.uk/enright-srv/microcosm/cgi-bin/targets/v5/detail_view.pl?transcript_id=ENST00000290418
hsa-miR-20b-5p	MIMAT0001413	hsa-miR-20b	17.65	0.01	ENST00000290418	NP_116168.2	http://www.ebi.ac.uk/enright-srv/microcosm/cgi-bin/targets/v5/detail_view.pl?transcript_id=ENST00000290418
hsa-miR-150-5p	MIMAT0000451	hsa-miR-150	15.8	0.0022665	ENST00000233615	WBP1	http://www.ebi.ac.uk/enright-srv/microcosm/cgi-bin/targets/v5/detail_view.pl?transcript_id=ENST00000233615
hsa-miR-17-5p	MIMAT0000070	hsa-miR-17	17.23	0.0014478	ENST00000359484	SLC4A5	http://www.ebi.ac.uk/enright-srv/microcosm/cgi-bin/targets/v5/detail_view.pl?transcript_id=ENST00000359484
hsa-miR-17-5p	MIMAT0000070	hsa-miR-17	17.03	0.0014478	ENST00000359484	SLC4A5	http://www.ebi.ac.uk/enright-srv/microcosm/cgi-bin/targets/v5/detail_view.pl?transcript_id=ENST00000359484
hsa-miR-20b-5p	MIMAT0001413	hsa-miR-20b	17.23	0.0009782	ENST00000359484	SLC4A5	http://www.ebi.ac.uk/enright-srv/microcosm/cgi-bin/targets/v5/detail_view.pl?transcript_id=ENST00000359484
hsa-miR-20b-5p	MIMAT0001413	hsa-miR-20b	17.03	0.0009782	ENST00000359484	SLC4A5	http://www.ebi.ac.uk/enright-srv/microcosm/cgi-bin/targets/v5/detail_view.pl?transcript_id=ENST00000359484
hsa-miR-130b-3p	MIMAT0000691	hsa-miR-130b	15.72	0.0016518	ENST00000264090	MTHFD2	http://www.ebi.ac.uk/enright-srv/microcosm/cgi-bin/targets/v5/detail_view.pl?transcript_id=ENST00000264090
hsa-miR-302c-5p	MIMAT0000716	hsa-miR-302c*	17.05	0.02	ENST00000295326	BOLA3	http://www.ebi.ac.uk/enright-srv/microcosm/cgi-bin/targets/v5/detail_view.pl?transcript_id=ENST00000295326
hsa-miR-302c-5p	MIMAT0000716	hsa-miR-302c*	17.05	0.02	ENST00000327428	BOLA3	http://www.ebi.ac.uk/enright-srv/microcosm/cgi-bin/targets/v5/detail_view.pl?transcript_id=ENST00000327428
hsa-miR-150-5p	MIMAT0000451	hsa-miR-150	16.62	0.0059197	ENST00000305799	K0401_HUMAN	http://www.ebi.ac.uk/enright-srv/microcosm/cgi-bin/targets/v5/detail_view.pl?transcript_id=ENST00000305799
hsa-miR-17-5p	MIMAT0000070	hsa-miR-17	17.76	0.02	ENST00000305799	K0401_HUMAN	http://www.ebi.ac.uk/enright-srv/microcosm/cgi-bin/targets/v5/detail_view.pl?transcript_id=ENST00000305799
hsa-miR-20b-5p	MIMAT0001413	hsa-miR-20b	17.76	0.01	ENST00000305799	K0401_HUMAN	http://www.ebi.ac.uk/enright-srv/microcosm/cgi-bin/targets/v5/detail_view.pl?transcript_id=ENST00000305799
hsa-miR-17-5p	MIMAT0000070	hsa-miR-17	18.1	0.02	ENST00000348222	DGUOK	http://www.ebi.ac.uk/enright-srv/microcosm/cgi-bin/targets/v5/detail_view.pl?transcript_id=ENST00000348222
hsa-miR-19a-3p	MIMAT0000073	hsa-miR-19a	15.66	0.0061396	ENST00000272444	DUSP11	http://www.ebi.ac.uk/enright-srv/microcosm/cgi-bin/targets/v5/detail_view.pl?transcript_id=ENST00000272444
hsa-miR-150-5p	MIMAT0000451	hsa-miR-150	17.35	0.02	ENST00000264448	ALMS1	http://www.ebi.ac.uk/enright-srv/microcosm/cgi-bin/targets/v5/detail_view.pl?transcript_id=ENST00000264448
hsa-miR-19a-3p	MIMAT0000073	hsa-miR-19a	16.12	3.5941e-05	ENST00000258092	EGR4	http://www.ebi.ac.uk/enright-srv/microcosm/cgi-bin/targets/v5/detail_view.pl?transcript_id=ENST00000258092
hsa-miR-17-3p	MIMAT0000071	hsa-miR-17*	16.97	0.02	ENST00000258083	C2orf7	http://www.ebi.ac.uk/enright-srv/microcosm/cgi-bin/targets/v5/detail_view.pl?transcript_id=ENST00000258083
hsa-miR-19a-3p	MIMAT0000073	hsa-miR-19a	16.14	0.0058605	ENST00000290144	EXOC6B	http://www.ebi.ac.uk/enright-srv/microcosm/cgi-bin/targets/v5/detail_view.pl?transcript_id=ENST00000290144
hsa-miR-135a-5p	MIMAT0000428	hsa-miR-135a	16.52	0.04	ENST00000377802	ZNF638	http://www.ebi.ac.uk/enright-srv/microcosm/cgi-bin/targets/v5/detail_view.pl?transcript_id=ENST00000377802
hsa-miR-302c-5p	MIMAT0000716	hsa-miR-302c*	19.3	0.00279	ENST00000234396	ATP6V1B1	http://www.ebi.ac.uk/enright-srv/microcosm/cgi-bin/targets/v5/detail_view.pl?transcript_id=ENST00000234396
hsa-miR-19a-3p	MIMAT0000073	hsa-miR-19a	17.23	4.4199e-06	ENST00000264434	C2orf42	http://www.ebi.ac.uk/enright-srv/microcosm/cgi-bin/targets/v5/detail_view.pl?transcript_id=ENST00000264434
hsa-miR-302c-5p	MIMAT0000716	hsa-miR-302c*	15.68	0.00338	ENST00000264434	C2orf42	http://www.ebi.ac.uk/enright-srv/microcosm/cgi-bin/targets/v5/detail_view.pl?transcript_id=ENST00000264434
hsa-miR-130b-3p	MIMAT0000691	hsa-miR-130b	16.89	0.02	ENST00000282570	GMCL1	http://www.ebi.ac.uk/enright-srv/microcosm/cgi-bin/targets/v5/detail_view.pl?transcript_id=ENST00000282570
hsa-miR-19a-3p	MIMAT0000073	hsa-miR-19a	16.46	0.04	ENST00000357308	GFPT1	http://www.ebi.ac.uk/enright-srv/microcosm/cgi-bin/targets/v5/detail_view.pl?transcript_id=ENST00000357308
hsa-miR-17-5p	MIMAT0000070	hsa-miR-17	17.19	0.0020501	ENST00000377965	PPP3R1	http://www.ebi.ac.uk/enright-srv/microcosm/cgi-bin/targets/v5/detail_view.pl?transcript_id=ENST00000377965
hsa-miR-17-5p	MIMAT0000070	hsa-miR-17	16.99	0.0020501	ENST00000377965	PPP3R1	http://www.ebi.ac.uk/enright-srv/microcosm/cgi-bin/targets/v5/detail_view.pl?transcript_id=ENST00000377965
hsa-miR-20b-5p	MIMAT0001413	hsa-miR-20b	17.19	0.0032678	ENST00000377965	PPP3R1	http://www.ebi.ac.uk/enright-srv/microcosm/cgi-bin/targets/v5/detail_view.pl?transcript_id=ENST00000377965
hsa-miR-20b-5p	MIMAT0001413	hsa-miR-20b	16.99	0.0032678	ENST00000377965	PPP3R1	http://www.ebi.ac.uk/enright-srv/microcosm/cgi-bin/targets/v5/detail_view.pl?transcript_id=ENST00000377965
hsa-miR-19a-3p	MIMAT0000073	hsa-miR-19a	16.5	0.0092289	ENST00000355848	NP_006324.1	http://www.ebi.ac.uk/enright-srv/microcosm/cgi-bin/targets/v5/detail_view.pl?transcript_id=ENST00000355848
hsa-miR-130b-3p	MIMAT0000691	hsa-miR-130b	15.54	0.0039978	ENST00000355848	NP_006324.1	http://www.ebi.ac.uk/enright-srv/microcosm/cgi-bin/targets/v5/detail_view.pl?transcript_id=ENST00000355848
hsa-miR-17-3p	MIMAT0000071	hsa-miR-17*	17.42	0.01	ENST00000272342	ETAA1	http://www.ebi.ac.uk/enright-srv/microcosm/cgi-bin/targets/v5/detail_view.pl?transcript_id=ENST00000272342
hsa-miR-17-3p	MIMAT0000071	hsa-miR-17*	16.94	0.02	ENST00000309582	LOC729317	http://www.ebi.ac.uk/enright-srv/microcosm/cgi-bin/targets/v5/detail_view.pl?transcript_id=ENST00000309582
hsa-miR-19a-3p	MIMAT0000073	hsa-miR-19a	16.36	0.04	ENST00000238856	AFTPH	http://www.ebi.ac.uk/enright-srv/microcosm/cgi-bin/targets/v5/detail_view.pl?transcript_id=ENST00000238856
hsa-miR-130b-3p	MIMAT0000691	hsa-miR-130b	16.33	0.04	ENST00000238856	AFTPH	http://www.ebi.ac.uk/enright-srv/microcosm/cgi-bin/targets/v5/detail_view.pl?transcript_id=ENST00000238856
hsa-miR-302c-5p	MIMAT0000716	hsa-miR-302c*	17.54	1e-06	ENST00000337130	UGP2	http://www.ebi.ac.uk/enright-srv/microcosm/cgi-bin/targets/v5/detail_view.pl?transcript_id=ENST00000337130
hsa-miR-20b-5p	MIMAT0001413	hsa-miR-20b	16.55	0.01	ENST00000337130	UGP2	http://www.ebi.ac.uk/enright-srv/microcosm/cgi-bin/targets/v5/detail_view.pl?transcript_id=ENST00000337130
hsa-miR-130b-3p	MIMAT0000691	hsa-miR-130b	16.21	2.3897e-05	ENST00000238849	LOC649930	http://www.ebi.ac.uk/enright-srv/microcosm/cgi-bin/targets/v5/detail_view.pl?transcript_id=ENST00000238849
hsa-miR-19a-3p	MIMAT0000073	hsa-miR-19a	16.95	0.00077039	ENST00000263991	EHBP1	http://www.ebi.ac.uk/enright-srv/microcosm/cgi-bin/targets/v5/detail_view.pl?transcript_id=ENST00000263991
hsa-miR-17-5p	MIMAT0000070	hsa-miR-17	17.22	0.02	ENST00000335390	TMEM17	http://www.ebi.ac.uk/enright-srv/microcosm/cgi-bin/targets/v5/detail_view.pl?transcript_id=ENST00000335390
hsa-miR-20b-5p	MIMAT0001413	hsa-miR-20b	17.22	0.004122	ENST00000335390	TMEM17	http://www.ebi.ac.uk/enright-srv/microcosm/cgi-bin/targets/v5/detail_view.pl?transcript_id=ENST00000335390
hsa-miR-130b-3p	MIMAT0000691	hsa-miR-130b	16.41	0.0007007	ENST00000307507	NP_115556.1	http://www.ebi.ac.uk/enright-srv/microcosm/cgi-bin/targets/v5/detail_view.pl?transcript_id=ENST00000307507
hsa-miR-135a-5p	MIMAT0000428	hsa-miR-135a	16.13	0.03	ENST00000389584	AHSA2	http://www.ebi.ac.uk/enright-srv/microcosm/cgi-bin/targets/v5/detail_view.pl?transcript_id=ENST00000389584
hsa-miR-17-5p	MIMAT0000070	hsa-miR-17	17.42	0.04	ENST00000356719	KIAA1841	http://www.ebi.ac.uk/enright-srv/microcosm/cgi-bin/targets/v5/detail_view.pl?transcript_id=ENST00000356719
hsa-miR-20b-5p	MIMAT0001413	hsa-miR-20b	17.42	0.04	ENST00000356719	KIAA1841	http://www.ebi.ac.uk/enright-srv/microcosm/cgi-bin/targets/v5/detail_view.pl?transcript_id=ENST00000356719
hsa-miR-135a-5p	MIMAT0000428	hsa-miR-135a	15.77	0.03	ENST00000316752	NP_653310.1	http://www.ebi.ac.uk/enright-srv/microcosm/cgi-bin/targets/v5/detail_view.pl?transcript_id=ENST00000316752
hsa-miR-17-5p	MIMAT0000070	hsa-miR-17	17.56	2.3759e-05	ENST00000295025	REL	http://www.ebi.ac.uk/enright-srv/microcosm/cgi-bin/targets/v5/detail_view.pl?transcript_id=ENST00000295025
hsa-miR-20b-5p	MIMAT0001413	hsa-miR-20b	17.56	4.9546e-05	ENST00000295025	REL	http://www.ebi.ac.uk/enright-srv/microcosm/cgi-bin/targets/v5/detail_view.pl?transcript_id=ENST00000295025
hsa-miR-130b-3p	MIMAT0000691	hsa-miR-130b	15.57	0.01	ENST00000233161	CCDC85A	http://www.ebi.ac.uk/enright-srv/microcosm/cgi-bin/targets/v5/detail_view.pl?transcript_id=ENST00000233161
hsa-miR-130b-3p	MIMAT0000691	hsa-miR-130b	16.28	0.0042561	ENST00000378170	PNPT1	http://www.ebi.ac.uk/enright-srv/microcosm/cgi-bin/targets/v5/detail_view.pl?transcript_id=ENST00000378170
hsa-miR-130b-3p	MIMAT0000691	hsa-miR-130b	15.77	0.0042561	ENST00000378170	PNPT1	http://www.ebi.ac.uk/enright-srv/microcosm/cgi-bin/targets/v5/detail_view.pl?transcript_id=ENST00000378170
hsa-miR-19a-3p	MIMAT0000073	hsa-miR-19a	16.49	0.03	ENST00000263629	MTIF2	http://www.ebi.ac.uk/enright-srv/microcosm/cgi-bin/targets/v5/detail_view.pl?transcript_id=ENST00000263629
hsa-miR-150-5p	MIMAT0000451	hsa-miR-150	16.25	0.0051196	ENST00000295110	NP_689598.1	http://www.ebi.ac.uk/enright-srv/microcosm/cgi-bin/targets/v5/detail_view.pl?transcript_id=ENST00000295110
hsa-miR-135a-5p	MIMAT0000428	hsa-miR-135a	16.7	0.03	ENST00000389979	SPTBN1	http://www.ebi.ac.uk/enright-srv/microcosm/cgi-bin/targets/v5/detail_view.pl?transcript_id=ENST00000389979
hsa-miR-19a-3p	MIMAT0000073	hsa-miR-19a	17.82	0.01	ENST00000333896	SPTBN1	http://www.ebi.ac.uk/enright-srv/microcosm/cgi-bin/targets/v5/detail_view.pl?transcript_id=ENST00000333896
hsa-miR-302c-5p	MIMAT0000716	hsa-miR-302c*	16.56	0.00078263	ENST00000333896	SPTBN1	http://www.ebi.ac.uk/enright-srv/microcosm/cgi-bin/targets/v5/detail_view.pl?transcript_id=ENST00000333896
hsa-miR-150-5p	MIMAT0000451	hsa-miR-150	15.79	0.00098478	ENST00000263634	ASB3	http://www.ebi.ac.uk/enright-srv/microcosm/cgi-bin/targets/v5/detail_view.pl?transcript_id=ENST00000263634
hsa-miR-17-3p	MIMAT0000071	hsa-miR-17*	16.23	0.0024973	ENST00000263634	ASB3	http://www.ebi.ac.uk/enright-srv/microcosm/cgi-bin/targets/v5/detail_view.pl?transcript_id=ENST00000263634
hsa-miR-17-3p	MIMAT0000071	hsa-miR-17*	15.9	0.0024973	ENST00000263634	ASB3	http://www.ebi.ac.uk/enright-srv/microcosm/cgi-bin/targets/v5/detail_view.pl?transcript_id=ENST00000263634
hsa-miR-130b-3p	MIMAT0000691	hsa-miR-130b	16.43	0.0002685	ENST00000294954	LHCGR	http://www.ebi.ac.uk/enright-srv/microcosm/cgi-bin/targets/v5/detail_view.pl?transcript_id=ENST00000294954
hsa-miR-17-5p	MIMAT0000070	hsa-miR-17	17.62	0.04	ENST00000281394	CCDC128	http://www.ebi.ac.uk/enright-srv/microcosm/cgi-bin/targets/v5/detail_view.pl?transcript_id=ENST00000281394
hsa-miR-20b-5p	MIMAT0001413	hsa-miR-20b	16.96	0.02	ENST00000327876	KCNK12	http://www.ebi.ac.uk/enright-srv/microcosm/cgi-bin/targets/v5/detail_view.pl?transcript_id=ENST00000327876
hsa-miR-135a-5p	MIMAT0000428	hsa-miR-135a	16.63	0.0012206	ENST00000233146	MSH2	http://www.ebi.ac.uk/enright-srv/microcosm/cgi-bin/targets/v5/detail_view.pl?transcript_id=ENST00000233146
hsa-miR-135a-5p	MIMAT0000428	hsa-miR-135a	16.4	0.0012206	ENST00000233146	MSH2	http://www.ebi.ac.uk/enright-srv/microcosm/cgi-bin/targets/v5/detail_view.pl?transcript_id=ENST00000233146
hsa-miR-17-5p	MIMAT0000070	hsa-miR-17	17.71	0.03	ENST00000238892	CRIPT	http://www.ebi.ac.uk/enright-srv/microcosm/cgi-bin/targets/v5/detail_view.pl?transcript_id=ENST00000238892
hsa-miR-17-5p	MIMAT0000070	hsa-miR-17	16.7	1.5274e-05	ENST00000378370	CRIPT	http://www.ebi.ac.uk/enright-srv/microcosm/cgi-bin/targets/v5/detail_view.pl?transcript_id=ENST00000378370
hsa-miR-150-5p	MIMAT0000451	hsa-miR-150	17.16	0.02	ENST00000378479	Q6UXP8_HUMAN	http://www.ebi.ac.uk/enright-srv/microcosm/cgi-bin/targets/v5/detail_view.pl?transcript_id=ENST00000378479
hsa-miR-130b-3p	MIMAT0000691	hsa-miR-130b	18.04	0.0091253	ENST00000234301	COX7A2L	http://www.ebi.ac.uk/enright-srv/microcosm/cgi-bin/targets/v5/detail_view.pl?transcript_id=ENST00000234301
hsa-miR-130b-3p	MIMAT0000691	hsa-miR-130b	16.42	6.1558e-05	ENST00000378669	COX7A2L	http://www.ebi.ac.uk/enright-srv/microcosm/cgi-bin/targets/v5/detail_view.pl?transcript_id=ENST00000378669
hsa-miR-135a-5p	MIMAT0000428	hsa-miR-135a	17.25	0.0036049	ENST00000238837	LOC391370	http://www.ebi.ac.uk/enright-srv/microcosm/cgi-bin/targets/v5/detail_view.pl?transcript_id=ENST00000238837
hsa-miR-302c-5p	MIMAT0000716	hsa-miR-302c*	16.6	0.03	ENST00000281961	TMEM178	http://www.ebi.ac.uk/enright-srv/microcosm/cgi-bin/targets/v5/detail_view.pl?transcript_id=ENST00000281961
hsa-miR-302c-5p	MIMAT0000716	hsa-miR-302c*	16.59	0.03	ENST00000378744	TMEM178	http://www.ebi.ac.uk/enright-srv/microcosm/cgi-bin/targets/v5/detail_view.pl?transcript_id=ENST00000378744
hsa-miR-130b-3p	MIMAT0000691	hsa-miR-130b	16.07	0.01	ENST00000378744	TMEM178	http://www.ebi.ac.uk/enright-srv/microcosm/cgi-bin/targets/v5/detail_view.pl?transcript_id=ENST00000378744
hsa-miR-19a-3p	MIMAT0000073	hsa-miR-19a	16.64	0.03	ENST00000341681	MAP4K3	http://www.ebi.ac.uk/enright-srv/microcosm/cgi-bin/targets/v5/detail_view.pl?transcript_id=ENST00000341681
hsa-miR-19a-3p	MIMAT0000073	hsa-miR-19a	16.62	3.5391e-05	ENST00000378758	MAP4K3	http://www.ebi.ac.uk/enright-srv/microcosm/cgi-bin/targets/v5/detail_view.pl?transcript_id=ENST00000378758
hsa-miR-130b-3p	MIMAT0000691	hsa-miR-130b	16.8	0.00037259	ENST00000378803	CDKL4	http://www.ebi.ac.uk/enright-srv/microcosm/cgi-bin/targets/v5/detail_view.pl?transcript_id=ENST00000378803
hsa-miR-302c-5p	MIMAT0000716	hsa-miR-302c*	16.48	0.04	ENST00000378820	MORN2	http://www.ebi.ac.uk/enright-srv/microcosm/cgi-bin/targets/v5/detail_view.pl?transcript_id=ENST00000378820
hsa-miR-302c-5p	MIMAT0000716	hsa-miR-302c*	16.48	0.04	ENST00000340556	MORN2	http://www.ebi.ac.uk/enright-srv/microcosm/cgi-bin/targets/v5/detail_view.pl?transcript_id=ENST00000340556
hsa-miR-130b-3p	MIMAT0000691	hsa-miR-130b	16.31	0.04	ENST00000378869	SFRS7	http://www.ebi.ac.uk/enright-srv/microcosm/cgi-bin/targets/v5/detail_view.pl?transcript_id=ENST00000378869
hsa-miR-130b-3p	MIMAT0000691	hsa-miR-130b	16.31	0.04	ENST00000313117	SFRS7	http://www.ebi.ac.uk/enright-srv/microcosm/cgi-bin/targets/v5/detail_view.pl?transcript_id=ENST00000313117
hsa-miR-17-5p	MIMAT0000070	hsa-miR-17	17.42	0.04	ENST00000314287	GALM	http://www.ebi.ac.uk/enright-srv/microcosm/cgi-bin/targets/v5/detail_view.pl?transcript_id=ENST00000314287
hsa-miR-20b-5p	MIMAT0001413	hsa-miR-20b	17.42	0.04	ENST00000314287	GALM	http://www.ebi.ac.uk/enright-srv/microcosm/cgi-bin/targets/v5/detail_view.pl?transcript_id=ENST00000314287
hsa-miR-17-5p	MIMAT0000070	hsa-miR-17	17.47	0.04	ENST00000272252	GALM	http://www.ebi.ac.uk/enright-srv/microcosm/cgi-bin/targets/v5/detail_view.pl?transcript_id=ENST00000272252
hsa-miR-20b-5p	MIMAT0001413	hsa-miR-20b	17.47	0.04	ENST00000272252	GALM	http://www.ebi.ac.uk/enright-srv/microcosm/cgi-bin/targets/v5/detail_view.pl?transcript_id=ENST00000272252
hsa-miR-17-5p	MIMAT0000070	hsa-miR-17	16.88	0.0040179	ENST00000378903	GALM	http://www.ebi.ac.uk/enright-srv/microcosm/cgi-bin/targets/v5/detail_view.pl?transcript_id=ENST00000378903
hsa-miR-20b-5p	MIMAT0001413	hsa-miR-20b	16.88	0.03	ENST00000378903	GALM	http://www.ebi.ac.uk/enright-srv/microcosm/cgi-bin/targets/v5/detail_view.pl?transcript_id=ENST00000378903
hsa-miR-135a-5p	MIMAT0000428	hsa-miR-135a	17.04	0.02	ENST00000354545	FAM82A	http://www.ebi.ac.uk/enright-srv/microcosm/cgi-bin/targets/v5/detail_view.pl?transcript_id=ENST00000354545
hsa-miR-302c-5p	MIMAT0000716	hsa-miR-302c*	16.38	0.04	ENST00000379035	CDC42EP3	http://www.ebi.ac.uk/enright-srv/microcosm/cgi-bin/targets/v5/detail_view.pl?transcript_id=ENST00000379035
hsa-miR-17-5p	MIMAT0000070	hsa-miR-17	18.02	0.03	ENST00000379092	NP_653337.1	http://www.ebi.ac.uk/enright-srv/microcosm/cgi-bin/targets/v5/detail_view.pl?transcript_id=ENST00000379092
hsa-miR-20b-5p	MIMAT0001413	hsa-miR-20b	18.02	0.03	ENST00000379092	NP_653337.1	http://www.ebi.ac.uk/enright-srv/microcosm/cgi-bin/targets/v5/detail_view.pl?transcript_id=ENST00000379092
hsa-miR-17-5p	MIMAT0000070	hsa-miR-17	18.02	0.0035353	ENST00000002125	NP_653337.1	http://www.ebi.ac.uk/enright-srv/microcosm/cgi-bin/targets/v5/detail_view.pl?transcript_id=ENST00000002125
hsa-miR-20b-5p	MIMAT0001413	hsa-miR-20b	18.02	0.004717	ENST00000002125	NP_653337.1	http://www.ebi.ac.uk/enright-srv/microcosm/cgi-bin/targets/v5/detail_view.pl?transcript_id=ENST00000002125
hsa-miR-19a-3p	MIMAT0000073	hsa-miR-19a	16.29	0.04	ENST00000281932	CCDC75	http://www.ebi.ac.uk/enright-srv/microcosm/cgi-bin/targets/v5/detail_view.pl?transcript_id=ENST00000281932
hsa-miR-130b-3p	MIMAT0000691	hsa-miR-130b	18.07	0.0088661	ENST00000281932	CCDC75	http://www.ebi.ac.uk/enright-srv/microcosm/cgi-bin/targets/v5/detail_view.pl?transcript_id=ENST00000281932
hsa-miR-19a-3p	MIMAT0000073	hsa-miR-19a	16.56	0.0039455	ENST00000295065	MEMO1	http://www.ebi.ac.uk/enright-srv/microcosm/cgi-bin/targets/v5/detail_view.pl?transcript_id=ENST00000295065
hsa-miR-19a-3p	MIMAT0000073	hsa-miR-19a	15.5	0.0039455	ENST00000295065	MEMO1	http://www.ebi.ac.uk/enright-srv/microcosm/cgi-bin/targets/v5/detail_view.pl?transcript_id=ENST00000295065
hsa-miR-150-5p	MIMAT0000451	hsa-miR-150	16.64	0.03	ENST00000295065	MEMO1	http://www.ebi.ac.uk/enright-srv/microcosm/cgi-bin/targets/v5/detail_view.pl?transcript_id=ENST00000295065
hsa-miR-19a-3p	MIMAT0000073	hsa-miR-19a	16.5	0.0043125	ENST00000315440	MEMO1	http://www.ebi.ac.uk/enright-srv/microcosm/cgi-bin/targets/v5/detail_view.pl?transcript_id=ENST00000315440
hsa-miR-19a-3p	MIMAT0000073	hsa-miR-19a	15.45	0.0043125	ENST00000315440	MEMO1	http://www.ebi.ac.uk/enright-srv/microcosm/cgi-bin/targets/v5/detail_view.pl?transcript_id=ENST00000315440
hsa-miR-150-5p	MIMAT0000451	hsa-miR-150	16.58	0.04	ENST00000315440	MEMO1	http://www.ebi.ac.uk/enright-srv/microcosm/cgi-bin/targets/v5/detail_view.pl?transcript_id=ENST00000315440
hsa-miR-17-3p	MIMAT0000071	hsa-miR-17*	16.61	0.0069221	ENST00000336339	EHD3	http://www.ebi.ac.uk/enright-srv/microcosm/cgi-bin/targets/v5/detail_view.pl?transcript_id=ENST00000336339
hsa-miR-17-3p	MIMAT0000071	hsa-miR-17*	16.58	0.03	ENST00000322054	EHD3	http://www.ebi.ac.uk/enright-srv/microcosm/cgi-bin/targets/v5/detail_view.pl?transcript_id=ENST00000322054
hsa-miR-17-5p	MIMAT0000070	hsa-miR-17	17.68	0.00020186	ENST00000295055	CAPN13	http://www.ebi.ac.uk/enright-srv/microcosm/cgi-bin/targets/v5/detail_view.pl?transcript_id=ENST00000295055
hsa-miR-20b-5p	MIMAT0001413	hsa-miR-20b	18	0.0048775	ENST00000295055	CAPN13	http://www.ebi.ac.uk/enright-srv/microcosm/cgi-bin/targets/v5/detail_view.pl?transcript_id=ENST00000295055
hsa-miR-17-5p	MIMAT0000070	hsa-miR-17	17.08	0.04	ENST00000379566	NP_060380.2	http://www.ebi.ac.uk/enright-srv/microcosm/cgi-bin/targets/v5/detail_view.pl?transcript_id=ENST00000379566
hsa-miR-20b-5p	MIMAT0001413	hsa-miR-20b	17.08	0.04	ENST00000379566	NP_060380.2	http://www.ebi.ac.uk/enright-srv/microcosm/cgi-bin/targets/v5/detail_view.pl?transcript_id=ENST00000379566
hsa-miR-302c-5p	MIMAT0000716	hsa-miR-302c*	17.37	0.01	ENST00000296122	PPP1CB	http://www.ebi.ac.uk/enright-srv/microcosm/cgi-bin/targets/v5/detail_view.pl?transcript_id=ENST00000296122
hsa-miR-19a-3p	MIMAT0000073	hsa-miR-19a	20.58	0.0010585	ENST00000302188	RBKS	http://www.ebi.ac.uk/enright-srv/microcosm/cgi-bin/targets/v5/detail_view.pl?transcript_id=ENST00000302188
hsa-miR-19a-3p	MIMAT0000073	hsa-miR-19a	20.58	0.0010585	ENST00000379657	RBKS	http://www.ebi.ac.uk/enright-srv/microcosm/cgi-bin/targets/v5/detail_view.pl?transcript_id=ENST00000379657
hsa-miR-135a-5p	MIMAT0000428	hsa-miR-135a	17.19	0.02	ENST00000379666	MRPL33	http://www.ebi.ac.uk/enright-srv/microcosm/cgi-bin/targets/v5/detail_view.pl?transcript_id=ENST00000379666
hsa-miR-135a-5p	MIMAT0000428	hsa-miR-135a	17.19	0.02	ENST00000296102	MRPL33	http://www.ebi.ac.uk/enright-srv/microcosm/cgi-bin/targets/v5/detail_view.pl?transcript_id=ENST00000296102
hsa-miR-135a-5p	MIMAT0000428	hsa-miR-135a	17.19	9.3826e-07	ENST00000359603	MRPL33	http://www.ebi.ac.uk/enright-srv/microcosm/cgi-bin/targets/v5/detail_view.pl?transcript_id=ENST00000359603
hsa-miR-17-5p	MIMAT0000070	hsa-miR-17	17.79	0.03	ENST00000379677	Q6ZVL0_HUMAN	http://www.ebi.ac.uk/enright-srv/microcosm/cgi-bin/targets/v5/detail_view.pl?transcript_id=ENST00000379677
hsa-miR-20b-5p	MIMAT0001413	hsa-miR-20b	17.79	0.03	ENST00000379677	Q6ZVL0_HUMAN	http://www.ebi.ac.uk/enright-srv/microcosm/cgi-bin/targets/v5/detail_view.pl?transcript_id=ENST00000379677
hsa-miR-19a-3p	MIMAT0000073	hsa-miR-19a	16.83	0.01	ENST00000337768	SUPT7L	http://www.ebi.ac.uk/enright-srv/microcosm/cgi-bin/targets/v5/detail_view.pl?transcript_id=ENST00000337768
hsa-miR-135a-5p	MIMAT0000428	hsa-miR-135a	16.63	0.03	ENST00000264717	GCKR	http://www.ebi.ac.uk/enright-srv/microcosm/cgi-bin/targets/v5/detail_view.pl?transcript_id=ENST00000264717
hsa-miR-19a-3p	MIMAT0000073	hsa-miR-19a	16.9	0.02	ENST00000233557	NRBP1	http://www.ebi.ac.uk/enright-srv/microcosm/cgi-bin/targets/v5/detail_view.pl?transcript_id=ENST00000233557
hsa-miR-17-5p	MIMAT0000070	hsa-miR-17	17.44	0.04	ENST00000233557	NRBP1	http://www.ebi.ac.uk/enright-srv/microcosm/cgi-bin/targets/v5/detail_view.pl?transcript_id=ENST00000233557
hsa-miR-20b-5p	MIMAT0001413	hsa-miR-20b	17.44	0.04	ENST00000233557	NRBP1	http://www.ebi.ac.uk/enright-srv/microcosm/cgi-bin/targets/v5/detail_view.pl?transcript_id=ENST00000233557
hsa-miR-19a-3p	MIMAT0000073	hsa-miR-19a	16.88	0.00014253	ENST00000379863	NRBP1	http://www.ebi.ac.uk/enright-srv/microcosm/cgi-bin/targets/v5/detail_view.pl?transcript_id=ENST00000379863
hsa-miR-17-5p	MIMAT0000070	hsa-miR-17	17.42	0.00018835	ENST00000379863	NRBP1	http://www.ebi.ac.uk/enright-srv/microcosm/cgi-bin/targets/v5/detail_view.pl?transcript_id=ENST00000379863
hsa-miR-20b-5p	MIMAT0001413	hsa-miR-20b	17.42	0.00080754	ENST00000379863	NRBP1	http://www.ebi.ac.uk/enright-srv/microcosm/cgi-bin/targets/v5/detail_view.pl?transcript_id=ENST00000379863
hsa-miR-135a-5p	MIMAT0000428	hsa-miR-135a	16.77	0.03	ENST00000323703	ZNF513	http://www.ebi.ac.uk/enright-srv/microcosm/cgi-bin/targets/v5/detail_view.pl?transcript_id=ENST00000323703
hsa-miR-135a-5p	MIMAT0000428	hsa-miR-135a	16.77	0.01	ENST00000379956	ZNF513	http://www.ebi.ac.uk/enright-srv/microcosm/cgi-bin/targets/v5/detail_view.pl?transcript_id=ENST00000379956
hsa-miR-19a-3p	MIMAT0000073	hsa-miR-19a	17.16	0.02	ENST00000233575	SNX17	http://www.ebi.ac.uk/enright-srv/microcosm/cgi-bin/targets/v5/detail_view.pl?transcript_id=ENST00000233575
hsa-miR-19a-3p	MIMAT0000073	hsa-miR-19a	17.16	4.3352e-05	ENST00000379967	SNX17	http://www.ebi.ac.uk/enright-srv/microcosm/cgi-bin/targets/v5/detail_view.pl?transcript_id=ENST00000379967
hsa-miR-17-5p	MIMAT0000070	hsa-miR-17	16.72	0.0091141	ENST00000347454	EIF2B4	http://www.ebi.ac.uk/enright-srv/microcosm/cgi-bin/targets/v5/detail_view.pl?transcript_id=ENST00000347454
hsa-miR-20b-5p	MIMAT0001413	hsa-miR-20b	16.72	0.01	ENST00000347454	EIF2B4	http://www.ebi.ac.uk/enright-srv/microcosm/cgi-bin/targets/v5/detail_view.pl?transcript_id=ENST00000347454
hsa-miR-150-5p	MIMAT0000451	hsa-miR-150	15.7	0.00187	ENST00000359541	GTF3C2	http://www.ebi.ac.uk/enright-srv/microcosm/cgi-bin/targets/v5/detail_view.pl?transcript_id=ENST00000359541
hsa-miR-130b-3p	MIMAT0000691	hsa-miR-130b	16.48	0.03	ENST00000340182	C2orf28	http://www.ebi.ac.uk/enright-srv/microcosm/cgi-bin/targets/v5/detail_view.pl?transcript_id=ENST00000340182
hsa-miR-130b-3p	MIMAT0000691	hsa-miR-130b	16.48	0.02	ENST00000380171	C2orf28	http://www.ebi.ac.uk/enright-srv/microcosm/cgi-bin/targets/v5/detail_view.pl?transcript_id=ENST00000380171
hsa-miR-135a-5p	MIMAT0000428	hsa-miR-135a	17.49	0.01	ENST00000380271	ABHD1	http://www.ebi.ac.uk/enright-srv/microcosm/cgi-bin/targets/v5/detail_view.pl?transcript_id=ENST00000380271
hsa-miR-135a-5p	MIMAT0000428	hsa-miR-135a	17.5	0.01	ENST00000272366	ABHD1	http://www.ebi.ac.uk/enright-srv/microcosm/cgi-bin/targets/v5/detail_view.pl?transcript_id=ENST00000272366
hsa-miR-17-5p	MIMAT0000070	hsa-miR-17	16.61	0.00020691	ENST00000380426	DPYSL5	http://www.ebi.ac.uk/enright-srv/microcosm/cgi-bin/targets/v5/detail_view.pl?transcript_id=ENST00000380426
hsa-miR-17-5p	MIMAT0000070	hsa-miR-17	16.5	0.00020691	ENST00000380426	DPYSL5	http://www.ebi.ac.uk/enright-srv/microcosm/cgi-bin/targets/v5/detail_view.pl?transcript_id=ENST00000380426
hsa-miR-20b-5p	MIMAT0001413	hsa-miR-20b	16.83	4.6528e-06	ENST00000380426	DPYSL5	http://www.ebi.ac.uk/enright-srv/microcosm/cgi-bin/targets/v5/detail_view.pl?transcript_id=ENST00000380426
hsa-miR-20b-5p	MIMAT0001413	hsa-miR-20b	16.72	4.6528e-06	ENST00000380426	DPYSL5	http://www.ebi.ac.uk/enright-srv/microcosm/cgi-bin/targets/v5/detail_view.pl?transcript_id=ENST00000380426
hsa-miR-19a-3p	MIMAT0000073	hsa-miR-19a	16.45	0.00038343	ENST00000302909	KCNK3	http://www.ebi.ac.uk/enright-srv/microcosm/cgi-bin/targets/v5/detail_view.pl?transcript_id=ENST00000302909
hsa-miR-19a-3p	MIMAT0000073	hsa-miR-19a	16.4	0.04	ENST00000288861	NP_001025052.1	http://www.ebi.ac.uk/enright-srv/microcosm/cgi-bin/targets/v5/detail_view.pl?transcript_id=ENST00000288861
hsa-miR-130b-3p	MIMAT0000691	hsa-miR-130b	15.69	0.0083584	ENST00000288861	NP_001025052.1	http://www.ebi.ac.uk/enright-srv/microcosm/cgi-bin/targets/v5/detail_view.pl?transcript_id=ENST00000288861
hsa-miR-130b-3p	MIMAT0000691	hsa-miR-130b	16.3	0.04	ENST00000329615	null	http://www.ebi.ac.uk/enright-srv/microcosm/cgi-bin/targets/v5/detail_view.pl?transcript_id=ENST00000329615
hsa-miR-135a-5p	MIMAT0000428	hsa-miR-135a	16.4	0.04	ENST00000358114	C2orf39	http://www.ebi.ac.uk/enright-srv/microcosm/cgi-bin/targets/v5/detail_view.pl?transcript_id=ENST00000358114
hsa-miR-135a-5p	MIMAT0000428	hsa-miR-135a	16.4	0.0081888	ENST00000380537	C2orf39	http://www.ebi.ac.uk/enright-srv/microcosm/cgi-bin/targets/v5/detail_view.pl?transcript_id=ENST00000380537
hsa-miR-19a-3p	MIMAT0000073	hsa-miR-19a	16.43	0.0046175	ENST00000317799	HADHB	http://www.ebi.ac.uk/enright-srv/microcosm/cgi-bin/targets/v5/detail_view.pl?transcript_id=ENST00000317799
hsa-miR-19a-3p	MIMAT0000073	hsa-miR-19a	16.11	0.0046175	ENST00000317799	HADHB	http://www.ebi.ac.uk/enright-srv/microcosm/cgi-bin/targets/v5/detail_view.pl?transcript_id=ENST00000317799
hsa-miR-19a-3p	MIMAT0000073	hsa-miR-19a	16.41	0.0027595	ENST00000317815	HADHB	http://www.ebi.ac.uk/enright-srv/microcosm/cgi-bin/targets/v5/detail_view.pl?transcript_id=ENST00000317815
hsa-miR-19a-3p	MIMAT0000073	hsa-miR-19a	16.09	0.0027595	ENST00000317815	HADHB	http://www.ebi.ac.uk/enright-srv/microcosm/cgi-bin/targets/v5/detail_view.pl?transcript_id=ENST00000317815
hsa-miR-19a-3p	MIMAT0000073	hsa-miR-19a	16.23	0.04	ENST00000288682	HADHA	http://www.ebi.ac.uk/enright-srv/microcosm/cgi-bin/targets/v5/detail_view.pl?transcript_id=ENST00000288682
hsa-miR-135a-5p	MIMAT0000428	hsa-miR-135a	15.79	0.00083171	ENST00000380649	HADHA	http://www.ebi.ac.uk/enright-srv/microcosm/cgi-bin/targets/v5/detail_view.pl?transcript_id=ENST00000380649
hsa-miR-19a-3p	MIMAT0000073	hsa-miR-19a	16.21	0.00037387	ENST00000380649	HADHA	http://www.ebi.ac.uk/enright-srv/microcosm/cgi-bin/targets/v5/detail_view.pl?transcript_id=ENST00000380649
hsa-miR-130b-3p	MIMAT0000691	hsa-miR-130b	15.97	0.0017472	ENST00000380649	HADHA	http://www.ebi.ac.uk/enright-srv/microcosm/cgi-bin/targets/v5/detail_view.pl?transcript_id=ENST00000380649
hsa-miR-17-5p	MIMAT0000070	hsa-miR-17	17.6	0.04	ENST00000312289	LOC391358	http://www.ebi.ac.uk/enright-srv/microcosm/cgi-bin/targets/v5/detail_view.pl?transcript_id=ENST00000312289
hsa-miR-20b-5p	MIMAT0001413	hsa-miR-20b	17.6	0.04	ENST00000312289	LOC391358	http://www.ebi.ac.uk/enright-srv/microcosm/cgi-bin/targets/v5/detail_view.pl?transcript_id=ENST00000312289
hsa-miR-17-5p	MIMAT0000070	hsa-miR-17	16.72	0.01	ENST00000334503	KIAA0953	http://www.ebi.ac.uk/enright-srv/microcosm/cgi-bin/targets/v5/detail_view.pl?transcript_id=ENST00000334503
hsa-miR-20b-5p	MIMAT0001413	hsa-miR-20b	16.72	0.00013726	ENST00000334503	KIAA0953	http://www.ebi.ac.uk/enright-srv/microcosm/cgi-bin/targets/v5/detail_view.pl?transcript_id=ENST00000334503
hsa-miR-302c-5p	MIMAT0000716	hsa-miR-302c*	16.82	0.01	ENST00000380965	PM14_HUMAN	http://www.ebi.ac.uk/enright-srv/microcosm/cgi-bin/targets/v5/detail_view.pl?transcript_id=ENST00000380965
hsa-miR-17-5p	MIMAT0000070	hsa-miR-17	17.77	0.03	ENST00000381016	UBXD4	http://www.ebi.ac.uk/enright-srv/microcosm/cgi-bin/targets/v5/detail_view.pl?transcript_id=ENST00000381016
hsa-miR-20b-5p	MIMAT0001413	hsa-miR-20b	17.77	0.03	ENST00000381016	UBXD4	http://www.ebi.ac.uk/enright-srv/microcosm/cgi-bin/targets/v5/detail_view.pl?transcript_id=ENST00000381016
hsa-miR-17-5p	MIMAT0000070	hsa-miR-17	17.78	0.00070554	ENST00000309033	UBXD4	http://www.ebi.ac.uk/enright-srv/microcosm/cgi-bin/targets/v5/detail_view.pl?transcript_id=ENST00000309033
hsa-miR-20b-5p	MIMAT0001413	hsa-miR-20b	17.78	0.00057039	ENST00000309033	UBXD4	http://www.ebi.ac.uk/enright-srv/microcosm/cgi-bin/targets/v5/detail_view.pl?transcript_id=ENST00000309033
hsa-miR-20b-5p	MIMAT0001413	hsa-miR-20b	17.52	0.04	ENST00000381024	ATAD2B	http://www.ebi.ac.uk/enright-srv/microcosm/cgi-bin/targets/v5/detail_view.pl?transcript_id=ENST00000381024
hsa-miR-150-5p	MIMAT0000451	hsa-miR-150	15.68	0.0072612	ENST00000233242	APOB	http://www.ebi.ac.uk/enright-srv/microcosm/cgi-bin/targets/v5/detail_view.pl?transcript_id=ENST00000233242
hsa-miR-19a-3p	MIMAT0000073	hsa-miR-19a	16.63	0.00061634	ENST00000381090	C2orf43	http://www.ebi.ac.uk/enright-srv/microcosm/cgi-bin/targets/v5/detail_view.pl?transcript_id=ENST00000381090
hsa-miR-19a-3p	MIMAT0000073	hsa-miR-19a	15.64	0.00050317	ENST00000381107	RHOB	http://www.ebi.ac.uk/enright-srv/microcosm/cgi-bin/targets/v5/detail_view.pl?transcript_id=ENST00000381107
hsa-miR-17-5p	MIMAT0000070	hsa-miR-17	17.71	0.03	ENST00000175091	LAPTM4A	http://www.ebi.ac.uk/enright-srv/microcosm/cgi-bin/targets/v5/detail_view.pl?transcript_id=ENST00000175091
hsa-miR-20b-5p	MIMAT0001413	hsa-miR-20b	18.03	0.03	ENST00000175091	LAPTM4A	http://www.ebi.ac.uk/enright-srv/microcosm/cgi-bin/targets/v5/detail_view.pl?transcript_id=ENST00000175091
hsa-miR-17-5p	MIMAT0000070	hsa-miR-17	17.7	5.8e-05	ENST00000381167	LAPTM4A	http://www.ebi.ac.uk/enright-srv/microcosm/cgi-bin/targets/v5/detail_view.pl?transcript_id=ENST00000381167
hsa-miR-20b-5p	MIMAT0001413	hsa-miR-20b	18.02	0.0008726	ENST00000381167	LAPTM4A	http://www.ebi.ac.uk/enright-srv/microcosm/cgi-bin/targets/v5/detail_view.pl?transcript_id=ENST00000381167
hsa-miR-19a-3p	MIMAT0000073	hsa-miR-19a	16.34	0.0063607	ENST00000254354	MATN3	http://www.ebi.ac.uk/enright-srv/microcosm/cgi-bin/targets/v5/detail_view.pl?transcript_id=ENST00000254354
hsa-miR-130b-3p	MIMAT0000691	hsa-miR-130b	17.51	0.01	ENST00000254354	MATN3	http://www.ebi.ac.uk/enright-srv/microcosm/cgi-bin/targets/v5/detail_view.pl?transcript_id=ENST00000254354
hsa-miR-135a-5p	MIMAT0000428	hsa-miR-135a	16.96	0.02	ENST00000360275	NT5C1B	http://www.ebi.ac.uk/enright-srv/microcosm/cgi-bin/targets/v5/detail_view.pl?transcript_id=ENST00000360275
hsa-miR-150-5p	MIMAT0000451	hsa-miR-150	16.78	0.01	ENST00000281043	MYCN	http://www.ebi.ac.uk/enright-srv/microcosm/cgi-bin/targets/v5/detail_view.pl?transcript_id=ENST00000281043
hsa-miR-17-5p	MIMAT0000070	hsa-miR-17	17	0.00035584	ENST00000281043	MYCN	http://www.ebi.ac.uk/enright-srv/microcosm/cgi-bin/targets/v5/detail_view.pl?transcript_id=ENST00000281043
hsa-miR-20b-5p	MIMAT0001413	hsa-miR-20b	16.5	0.00071949	ENST00000281043	MYCN	http://www.ebi.ac.uk/enright-srv/microcosm/cgi-bin/targets/v5/detail_view.pl?transcript_id=ENST00000281043
hsa-miR-135a-5p	MIMAT0000428	hsa-miR-135a	15.95	0.02	ENST00000381341	DDX1	http://www.ebi.ac.uk/enright-srv/microcosm/cgi-bin/targets/v5/detail_view.pl?transcript_id=ENST00000381341
hsa-miR-130b-3p	MIMAT0000691	hsa-miR-130b	16.14	0.00060113	ENST00000381341	DDX1	http://www.ebi.ac.uk/enright-srv/microcosm/cgi-bin/targets/v5/detail_view.pl?transcript_id=ENST00000381341
hsa-miR-17-3p	MIMAT0000071	hsa-miR-17*	16.6	0.03	ENST00000357907	XR_018829.1	http://www.ebi.ac.uk/enright-srv/microcosm/cgi-bin/targets/v5/detail_view.pl?transcript_id=ENST00000357907
hsa-miR-130b-3p	MIMAT0000691	hsa-miR-130b	16.83	0.02	ENST00000295083	PQLC3	http://www.ebi.ac.uk/enright-srv/microcosm/cgi-bin/targets/v5/detail_view.pl?transcript_id=ENST00000295083
hsa-miR-130b-3p	MIMAT0000691	hsa-miR-130b	16.84	0.0050009	ENST00000381555	PQLC3	http://www.ebi.ac.uk/enright-srv/microcosm/cgi-bin/targets/v5/detail_view.pl?transcript_id=ENST00000381555
hsa-miR-150-5p	MIMAT0000451	hsa-miR-150	15.46	0.001326	ENST00000381598	PDIA6	http://www.ebi.ac.uk/enright-srv/microcosm/cgi-bin/targets/v5/detail_view.pl?transcript_id=ENST00000381598
hsa-miR-150-5p	MIMAT0000451	hsa-miR-150	16.31	0.04	ENST00000234111	ODC1	http://www.ebi.ac.uk/enright-srv/microcosm/cgi-bin/targets/v5/detail_view.pl?transcript_id=ENST00000234111
hsa-miR-17-5p	MIMAT0000070	hsa-miR-17	17.62	0.04	ENST00000295128	C2orf48	http://www.ebi.ac.uk/enright-srv/microcosm/cgi-bin/targets/v5/detail_view.pl?transcript_id=ENST00000295128
hsa-miR-20b-5p	MIMAT0001413	hsa-miR-20b	17.62	0.04	ENST00000295128	C2orf48	http://www.ebi.ac.uk/enright-srv/microcosm/cgi-bin/targets/v5/detail_view.pl?transcript_id=ENST00000295128
hsa-miR-17-5p	MIMAT0000070	hsa-miR-17	17.41	0.04	ENST00000381786	C2orf48	http://www.ebi.ac.uk/enright-srv/microcosm/cgi-bin/targets/v5/detail_view.pl?transcript_id=ENST00000381786
hsa-miR-20b-5p	MIMAT0001413	hsa-miR-20b	17.41	0.04	ENST00000381786	C2orf48	http://www.ebi.ac.uk/enright-srv/microcosm/cgi-bin/targets/v5/detail_view.pl?transcript_id=ENST00000381786
hsa-miR-17-3p	MIMAT0000071	hsa-miR-17*	16.37	0.04	ENST00000324907	GRHL1	http://www.ebi.ac.uk/enright-srv/microcosm/cgi-bin/targets/v5/detail_view.pl?transcript_id=ENST00000324907
hsa-miR-135a-5p	MIMAT0000428	hsa-miR-135a	16.24	0.0046623	ENST00000319688	NP_065789.1	http://www.ebi.ac.uk/enright-srv/microcosm/cgi-bin/targets/v5/detail_view.pl?transcript_id=ENST00000319688
hsa-miR-302c-5p	MIMAT0000716	hsa-miR-302c*	16.75	0.00056271	ENST00000319688	NP_065789.1	http://www.ebi.ac.uk/enright-srv/microcosm/cgi-bin/targets/v5/detail_view.pl?transcript_id=ENST00000319688
hsa-miR-19a-3p	MIMAT0000073	hsa-miR-19a	15.99	0.03	ENST00000382050	LOC728597	http://www.ebi.ac.uk/enright-srv/microcosm/cgi-bin/targets/v5/detail_view.pl?transcript_id=ENST00000382050
hsa-miR-17-3p	MIMAT0000071	hsa-miR-17*	16.71	0.03	ENST00000382050	LOC728597	http://www.ebi.ac.uk/enright-srv/microcosm/cgi-bin/targets/v5/detail_view.pl?transcript_id=ENST00000382050
hsa-miR-17-3p	MIMAT0000071	hsa-miR-17*	16.06	0.003252	ENST00000335179	TMSL2	http://www.ebi.ac.uk/enright-srv/microcosm/cgi-bin/targets/v5/detail_view.pl?transcript_id=ENST00000335179
hsa-miR-17-3p	MIMAT0000071	hsa-miR-17*	15.76	0.003252	ENST00000335179	TMSL2	http://www.ebi.ac.uk/enright-srv/microcosm/cgi-bin/targets/v5/detail_view.pl?transcript_id=ENST00000335179
hsa-miR-17-5p	MIMAT0000070	hsa-miR-17	16.67	4.1584e-05	ENST00000315212	RNASEH1	http://www.ebi.ac.uk/enright-srv/microcosm/cgi-bin/targets/v5/detail_view.pl?transcript_id=ENST00000315212
hsa-miR-20b-5p	MIMAT0001413	hsa-miR-20b	16.67	0.00050073	ENST00000315212	RNASEH1	http://www.ebi.ac.uk/enright-srv/microcosm/cgi-bin/targets/v5/detail_view.pl?transcript_id=ENST00000315212
hsa-miR-17-3p	MIMAT0000071	hsa-miR-17*	16.94	0.02	ENST00000382206	TPO	http://www.ebi.ac.uk/enright-srv/microcosm/cgi-bin/targets/v5/detail_view.pl?transcript_id=ENST00000382206
hsa-miR-17-3p	MIMAT0000071	hsa-miR-17*	16.94	0.02	ENST00000329066	TPO	http://www.ebi.ac.uk/enright-srv/microcosm/cgi-bin/targets/v5/detail_view.pl?transcript_id=ENST00000329066
hsa-miR-17-3p	MIMAT0000071	hsa-miR-17*	16.42	0.04	ENST00000356533	OPRL1	http://www.ebi.ac.uk/enright-srv/microcosm/cgi-bin/targets/v5/detail_view.pl?transcript_id=ENST00000356533
hsa-miR-130b-3p	MIMAT0000691	hsa-miR-130b	16.48	0.03	ENST00000369999	TNFRSF6B	http://www.ebi.ac.uk/enright-srv/microcosm/cgi-bin/targets/v5/detail_view.pl?transcript_id=ENST00000369999
hsa-miR-150-5p	MIMAT0000451	hsa-miR-150	16.41	0.04	ENST00000360203	TNFRSF6B	http://www.ebi.ac.uk/enright-srv/microcosm/cgi-bin/targets/v5/detail_view.pl?transcript_id=ENST00000360203
hsa-miR-130b-3p	MIMAT0000691	hsa-miR-130b	16.48	0.03	ENST00000370006	TNFRSF6B	http://www.ebi.ac.uk/enright-srv/microcosm/cgi-bin/targets/v5/detail_view.pl?transcript_id=ENST00000370006
hsa-miR-17-3p	MIMAT0000071	hsa-miR-17*	16.2	0.0027746	ENST00000318100	TNFRSF6B	http://www.ebi.ac.uk/enright-srv/microcosm/cgi-bin/targets/v5/detail_view.pl?transcript_id=ENST00000318100
hsa-miR-150-5p	MIMAT0000451	hsa-miR-150	15.74	0.0019213	ENST00000252889	PR285_HUMAN	http://www.ebi.ac.uk/enright-srv/microcosm/cgi-bin/targets/v5/detail_view.pl?transcript_id=ENST00000252889
hsa-miR-17-5p	MIMAT0000070	hsa-miR-17	17.44	0.0064868	ENST00000217185	PTK6	http://www.ebi.ac.uk/enright-srv/microcosm/cgi-bin/targets/v5/detail_view.pl?transcript_id=ENST00000217185
hsa-miR-20b-5p	MIMAT0001413	hsa-miR-20b	17.44	0.0026188	ENST00000217185	PTK6	http://www.ebi.ac.uk/enright-srv/microcosm/cgi-bin/targets/v5/detail_view.pl?transcript_id=ENST00000217185
hsa-miR-130b-3p	MIMAT0000691	hsa-miR-130b	16.44	0.04	ENST00000370341	C20orf51	http://www.ebi.ac.uk/enright-srv/microcosm/cgi-bin/targets/v5/detail_view.pl?transcript_id=ENST00000370341
hsa-miR-17-5p	MIMAT0000070	hsa-miR-17	17.59	0.04	ENST00000217162	TCFL5	http://www.ebi.ac.uk/enright-srv/microcosm/cgi-bin/targets/v5/detail_view.pl?transcript_id=ENST00000217162
hsa-miR-20b-5p	MIMAT0001413	hsa-miR-20b	17.59	0.04	ENST00000217162	TCFL5	http://www.ebi.ac.uk/enright-srv/microcosm/cgi-bin/targets/v5/detail_view.pl?transcript_id=ENST00000217162
hsa-miR-135a-5p	MIMAT0000428	hsa-miR-135a	16.47	0.04	ENST00000335351	TCFL5	http://www.ebi.ac.uk/enright-srv/microcosm/cgi-bin/targets/v5/detail_view.pl?transcript_id=ENST00000335351
hsa-miR-135a-5p	MIMAT0000428	hsa-miR-135a	16.47	0.04	ENST00000370400	TCFL5	http://www.ebi.ac.uk/enright-srv/microcosm/cgi-bin/targets/v5/detail_view.pl?transcript_id=ENST00000370400
hsa-miR-17-3p	MIMAT0000071	hsa-miR-17*	15.75	0.01	ENST00000290291	OGFR	http://www.ebi.ac.uk/enright-srv/microcosm/cgi-bin/targets/v5/detail_view.pl?transcript_id=ENST00000290291
hsa-miR-17-3p	MIMAT0000071	hsa-miR-17*	17.06	0.02	ENST00000252998	C20orf151	http://www.ebi.ac.uk/enright-srv/microcosm/cgi-bin/targets/v5/detail_view.pl?transcript_id=ENST00000252998
hsa-miR-17-3p	MIMAT0000071	hsa-miR-17*	17.16	0.02	ENST00000370677	LAMA5	http://www.ebi.ac.uk/enright-srv/microcosm/cgi-bin/targets/v5/detail_view.pl?transcript_id=ENST00000370677
hsa-miR-17-5p	MIMAT0000070	hsa-miR-17	16.84	0.0003704	ENST00000370815	GTPBP5	http://www.ebi.ac.uk/enright-srv/microcosm/cgi-bin/targets/v5/detail_view.pl?transcript_id=ENST00000370815
hsa-miR-20b-5p	MIMAT0001413	hsa-miR-20b	16.84	0.0076366	ENST00000370815	GTPBP5	http://www.ebi.ac.uk/enright-srv/microcosm/cgi-bin/targets/v5/detail_view.pl?transcript_id=ENST00000370815
hsa-miR-135a-5p	MIMAT0000428	hsa-miR-135a	16.57	0.04	ENST00000370858	PSMA7	http://www.ebi.ac.uk/enright-srv/microcosm/cgi-bin/targets/v5/detail_view.pl?transcript_id=ENST00000370858
hsa-miR-17-5p	MIMAT0000070	hsa-miR-17	17.92	0.03	ENST00000279069	LSM14B	http://www.ebi.ac.uk/enright-srv/microcosm/cgi-bin/targets/v5/detail_view.pl?transcript_id=ENST00000279069
hsa-miR-20b-5p	MIMAT0001413	hsa-miR-20b	17.92	0.03	ENST00000279069	LSM14B	http://www.ebi.ac.uk/enright-srv/microcosm/cgi-bin/targets/v5/detail_view.pl?transcript_id=ENST00000279069
hsa-miR-135a-5p	MIMAT0000428	hsa-miR-135a	16.74	0.03	ENST00000370915	LSM14B	http://www.ebi.ac.uk/enright-srv/microcosm/cgi-bin/targets/v5/detail_view.pl?transcript_id=ENST00000370915
hsa-miR-302c-5p	MIMAT0000716	hsa-miR-302c*	16.94	0.02	ENST00000370915	LSM14B	http://www.ebi.ac.uk/enright-srv/microcosm/cgi-bin/targets/v5/detail_view.pl?transcript_id=ENST00000370915
hsa-miR-19a-3p	MIMAT0000073	hsa-miR-19a	16.1	0.00023119	ENST00000370923	TAF4	http://www.ebi.ac.uk/enright-srv/microcosm/cgi-bin/targets/v5/detail_view.pl?transcript_id=ENST00000370923
hsa-miR-302c-5p	MIMAT0000716	hsa-miR-302c*	16.36	0.04	ENST00000358293	C20orf177	http://www.ebi.ac.uk/enright-srv/microcosm/cgi-bin/targets/v5/detail_view.pl?transcript_id=ENST00000358293
hsa-miR-302c-5p	MIMAT0000716	hsa-miR-302c*	16.92	0.02	ENST00000360816	C20orf177	http://www.ebi.ac.uk/enright-srv/microcosm/cgi-bin/targets/v5/detail_view.pl?transcript_id=ENST00000360816
hsa-miR-130b-3p	MIMAT0000691	hsa-miR-130b	16.26	0.04	ENST00000371056	TH1L	http://www.ebi.ac.uk/enright-srv/microcosm/cgi-bin/targets/v5/detail_view.pl?transcript_id=ENST00000371056
hsa-miR-302c-5p	MIMAT0000716	hsa-miR-302c*	17.41	0.01	ENST00000371099	GNAS	http://www.ebi.ac.uk/enright-srv/microcosm/cgi-bin/targets/v5/detail_view.pl?transcript_id=ENST00000371099
hsa-miR-135a-5p	MIMAT0000428	hsa-miR-135a	15.83	0.01	ENST00000306120	GNAS	http://www.ebi.ac.uk/enright-srv/microcosm/cgi-bin/targets/v5/detail_view.pl?transcript_id=ENST00000306120
hsa-miR-19a-3p	MIMAT0000073	hsa-miR-19a	15.93	0.0042191	ENST00000244062	C20orf86	http://www.ebi.ac.uk/enright-srv/microcosm/cgi-bin/targets/v5/detail_view.pl?transcript_id=ENST00000244062
hsa-miR-17-5p	MIMAT0000070	hsa-miR-17	17.82	0.03	ENST00000340462	ZBP1	http://www.ebi.ac.uk/enright-srv/microcosm/cgi-bin/targets/v5/detail_view.pl?transcript_id=ENST00000340462
hsa-miR-20b-5p	MIMAT0001413	hsa-miR-20b	17.82	0.03	ENST00000340462	ZBP1	http://www.ebi.ac.uk/enright-srv/microcosm/cgi-bin/targets/v5/detail_view.pl?transcript_id=ENST00000340462
hsa-miR-17-5p	MIMAT0000070	hsa-miR-17	17.81	0.03	ENST00000371173	ZBP1	http://www.ebi.ac.uk/enright-srv/microcosm/cgi-bin/targets/v5/detail_view.pl?transcript_id=ENST00000371173
hsa-miR-20b-5p	MIMAT0001413	hsa-miR-20b	17.81	0.03	ENST00000371173	ZBP1	http://www.ebi.ac.uk/enright-srv/microcosm/cgi-bin/targets/v5/detail_view.pl?transcript_id=ENST00000371173
hsa-miR-17-3p	MIMAT0000071	hsa-miR-17*	16.3	0.04	ENST00000357677	ZBP1	http://www.ebi.ac.uk/enright-srv/microcosm/cgi-bin/targets/v5/detail_view.pl?transcript_id=ENST00000357677
hsa-miR-130b-3p	MIMAT0000691	hsa-miR-130b	15.48	0.0013836	ENST00000319441	PCK1	http://www.ebi.ac.uk/enright-srv/microcosm/cgi-bin/targets/v5/detail_view.pl?transcript_id=ENST00000319441
hsa-miR-19a-3p	MIMAT0000073	hsa-miR-19a	17.42	0.01	ENST00000344785	RBM38	http://www.ebi.ac.uk/enright-srv/microcosm/cgi-bin/targets/v5/detail_view.pl?transcript_id=ENST00000344785
hsa-miR-17-3p	MIMAT0000071	hsa-miR-17*	16.93	0.02	ENST00000324613	C20orf108	http://www.ebi.ac.uk/enright-srv/microcosm/cgi-bin/targets/v5/detail_view.pl?transcript_id=ENST00000324613
hsa-miR-19a-3p	MIMAT0000073	hsa-miR-19a	15.75	0.0048189	ENST00000243911	MC3R	http://www.ebi.ac.uk/enright-srv/microcosm/cgi-bin/targets/v5/detail_view.pl?transcript_id=ENST00000243911
hsa-miR-130b-3p	MIMAT0000691	hsa-miR-130b	15.95	0.0023994	ENST00000262593	DOK5	http://www.ebi.ac.uk/enright-srv/microcosm/cgi-bin/targets/v5/detail_view.pl?transcript_id=ENST00000262593
hsa-miR-130b-3p	MIMAT0000691	hsa-miR-130b	15.92	0.01	ENST00000371435	BCAS1	http://www.ebi.ac.uk/enright-srv/microcosm/cgi-bin/targets/v5/detail_view.pl?transcript_id=ENST00000371435
hsa-miR-17-5p	MIMAT0000070	hsa-miR-17	17.4	0.0066155	ENST00000371435	BCAS1	http://www.ebi.ac.uk/enright-srv/microcosm/cgi-bin/targets/v5/detail_view.pl?transcript_id=ENST00000371435
hsa-miR-20b-5p	MIMAT0001413	hsa-miR-20b	17.4	0.0094994	ENST00000371435	BCAS1	http://www.ebi.ac.uk/enright-srv/microcosm/cgi-bin/targets/v5/detail_view.pl?transcript_id=ENST00000371435
hsa-miR-130b-3p	MIMAT0000691	hsa-miR-130b	16.42	0.03	ENST00000279003	Q6P094_HUMAN	http://www.ebi.ac.uk/enright-srv/microcosm/cgi-bin/targets/v5/detail_view.pl?transcript_id=ENST00000279003
hsa-miR-19a-3p	MIMAT0000073	hsa-miR-19a	16.67	0.03	ENST00000302342	ZNF217	http://www.ebi.ac.uk/enright-srv/microcosm/cgi-bin/targets/v5/detail_view.pl?transcript_id=ENST00000302342
hsa-miR-19a-3p	MIMAT0000073	hsa-miR-19a	16.53	0.0017905	ENST00000371471	ZNF217	http://www.ebi.ac.uk/enright-srv/microcosm/cgi-bin/targets/v5/detail_view.pl?transcript_id=ENST00000371471
hsa-miR-17-5p	MIMAT0000070	hsa-miR-17	17.29	0.0027175	ENST00000355985	null	http://www.ebi.ac.uk/enright-srv/microcosm/cgi-bin/targets/v5/detail_view.pl?transcript_id=ENST00000355985
hsa-miR-17-5p	MIMAT0000070	hsa-miR-17	16.79	0.0027175	ENST00000355985	null	http://www.ebi.ac.uk/enright-srv/microcosm/cgi-bin/targets/v5/detail_view.pl?transcript_id=ENST00000355985
hsa-miR-20b-5p	MIMAT0001413	hsa-miR-20b	17.29	0.0028339	ENST00000355985	null	http://www.ebi.ac.uk/enright-srv/microcosm/cgi-bin/targets/v5/detail_view.pl?transcript_id=ENST00000355985
hsa-miR-20b-5p	MIMAT0001413	hsa-miR-20b	17.09	0.0028339	ENST00000355985	null	http://www.ebi.ac.uk/enright-srv/microcosm/cgi-bin/targets/v5/detail_view.pl?transcript_id=ENST00000355985
hsa-miR-302c-5p	MIMAT0000716	hsa-miR-302c*	16.6	0.03	ENST00000329613	TSHZ2	http://www.ebi.ac.uk/enright-srv/microcosm/cgi-bin/targets/v5/detail_view.pl?transcript_id=ENST00000329613
hsa-miR-302c-5p	MIMAT0000716	hsa-miR-302c*	15.59	0.0041696	ENST00000371549	ATP9A	http://www.ebi.ac.uk/enright-srv/microcosm/cgi-bin/targets/v5/detail_view.pl?transcript_id=ENST00000371549
hsa-miR-302c-5p	MIMAT0000716	hsa-miR-302c*	17.48	0.00016072	ENST00000338821	ATP9A	http://www.ebi.ac.uk/enright-srv/microcosm/cgi-bin/targets/v5/detail_view.pl?transcript_id=ENST00000338821
hsa-miR-135a-5p	MIMAT0000428	hsa-miR-135a	17.19	0.00042042	ENST00000371567	NFATC2	http://www.ebi.ac.uk/enright-srv/microcosm/cgi-bin/targets/v5/detail_view.pl?transcript_id=ENST00000371567
hsa-miR-135a-5p	MIMAT0000428	hsa-miR-135a	18.3	0.0071552	ENST00000371564	NFATC2	http://www.ebi.ac.uk/enright-srv/microcosm/cgi-bin/targets/v5/detail_view.pl?transcript_id=ENST00000371564
hsa-miR-17-3p	MIMAT0000071	hsa-miR-17*	17.88	0.01	ENST00000371571	KCNG1	http://www.ebi.ac.uk/enright-srv/microcosm/cgi-bin/targets/v5/detail_view.pl?transcript_id=ENST00000371571
hsa-miR-17-3p	MIMAT0000071	hsa-miR-17*	16.38	0.04	ENST00000371608	BCAS4	http://www.ebi.ac.uk/enright-srv/microcosm/cgi-bin/targets/v5/detail_view.pl?transcript_id=ENST00000371608
hsa-miR-135a-5p	MIMAT0000428	hsa-miR-135a	16.85	0.02	ENST00000371621	PTPN1	http://www.ebi.ac.uk/enright-srv/microcosm/cgi-bin/targets/v5/detail_view.pl?transcript_id=ENST00000371621
hsa-miR-150-5p	MIMAT0000451	hsa-miR-150	17.25	0.02	ENST00000371743	Q5QHF1_HUMAN	http://www.ebi.ac.uk/enright-srv/microcosm/cgi-bin/targets/v5/detail_view.pl?transcript_id=ENST00000371743
hsa-miR-17-5p	MIMAT0000070	hsa-miR-17	16.91	1.6743e-07	ENST00000371752	ZNFX1	http://www.ebi.ac.uk/enright-srv/microcosm/cgi-bin/targets/v5/detail_view.pl?transcript_id=ENST00000371752
hsa-miR-17-5p	MIMAT0000070	hsa-miR-17	16.62	1.6743e-07	ENST00000371752	ZNFX1	http://www.ebi.ac.uk/enright-srv/microcosm/cgi-bin/targets/v5/detail_view.pl?transcript_id=ENST00000371752
hsa-miR-20b-5p	MIMAT0001413	hsa-miR-20b	16.62	3.1355e-08	ENST00000371752	ZNFX1	http://www.ebi.ac.uk/enright-srv/microcosm/cgi-bin/targets/v5/detail_view.pl?transcript_id=ENST00000371752
hsa-miR-135a-5p	MIMAT0000428	hsa-miR-135a	16.17	0.0002432	ENST00000371764	DDX27	http://www.ebi.ac.uk/enright-srv/microcosm/cgi-bin/targets/v5/detail_view.pl?transcript_id=ENST00000371764
hsa-miR-19a-3p	MIMAT0000073	hsa-miR-19a	17.61	0.00095984	ENST00000262982	CSE1L	http://www.ebi.ac.uk/enright-srv/microcosm/cgi-bin/targets/v5/detail_view.pl?transcript_id=ENST00000262982
hsa-miR-150-5p	MIMAT0000451	hsa-miR-150	15.49	0.01	ENST00000371941	PREX1_HUMAN	http://www.ebi.ac.uk/enright-srv/microcosm/cgi-bin/targets/v5/detail_view.pl?transcript_id=ENST00000371941
hsa-miR-17-3p	MIMAT0000071	hsa-miR-17*	16.43	0.04	ENST00000262975	ZMYND8	http://www.ebi.ac.uk/enright-srv/microcosm/cgi-bin/targets/v5/detail_view.pl?transcript_id=ENST00000262975
hsa-miR-19a-3p	MIMAT0000073	hsa-miR-19a	16.13	2.2315e-05	ENST00000279028	C20orf123	http://www.ebi.ac.uk/enright-srv/microcosm/cgi-bin/targets/v5/detail_view.pl?transcript_id=ENST00000279028
hsa-miR-135a-5p	MIMAT0000428	hsa-miR-135a	16.47	0.02	ENST00000328749	null	http://www.ebi.ac.uk/enright-srv/microcosm/cgi-bin/targets/v5/detail_view.pl?transcript_id=ENST00000328749
hsa-miR-130b-3p	MIMAT0000691	hsa-miR-130b	19.05	0.0035575	ENST00000328749	null	http://www.ebi.ac.uk/enright-srv/microcosm/cgi-bin/targets/v5/detail_view.pl?transcript_id=ENST00000328749
hsa-miR-17-5p	MIMAT0000070	hsa-miR-17	17.17	0.02	ENST00000328749	null	http://www.ebi.ac.uk/enright-srv/microcosm/cgi-bin/targets/v5/detail_view.pl?transcript_id=ENST00000328749
hsa-miR-20b-5p	MIMAT0001413	hsa-miR-20b	17.17	0.03	ENST00000328749	null	http://www.ebi.ac.uk/enright-srv/microcosm/cgi-bin/targets/v5/detail_view.pl?transcript_id=ENST00000328749
hsa-miR-17-3p	MIMAT0000071	hsa-miR-17*	17.05	0.02	ENST00000323979	CD40	http://www.ebi.ac.uk/enright-srv/microcosm/cgi-bin/targets/v5/detail_view.pl?transcript_id=ENST00000323979
hsa-miR-17-3p	MIMAT0000071	hsa-miR-17*	17.05	0.02	ENST00000279061	CD40	http://www.ebi.ac.uk/enright-srv/microcosm/cgi-bin/targets/v5/detail_view.pl?transcript_id=ENST00000279061
hsa-miR-135a-5p	MIMAT0000428	hsa-miR-135a	16.24	0.02	ENST00000372285	CD40	http://www.ebi.ac.uk/enright-srv/microcosm/cgi-bin/targets/v5/detail_view.pl?transcript_id=ENST00000372285
hsa-miR-150-5p	MIMAT0000451	hsa-miR-150	16.92	0.03	ENST00000372304	SLC12A5	http://www.ebi.ac.uk/enright-srv/microcosm/cgi-bin/targets/v5/detail_view.pl?transcript_id=ENST00000372304
hsa-miR-150-5p	MIMAT0000451	hsa-miR-150	16.92	0.0042287	ENST00000243964	SLC12A5	http://www.ebi.ac.uk/enright-srv/microcosm/cgi-bin/targets/v5/detail_view.pl?transcript_id=ENST00000243964
hsa-miR-150-5p	MIMAT0000451	hsa-miR-150	17.47	0.02	ENST00000372315	SLC12A5	http://www.ebi.ac.uk/enright-srv/microcosm/cgi-bin/targets/v5/detail_view.pl?transcript_id=ENST00000372315
hsa-miR-130b-3p	MIMAT0000691	hsa-miR-130b	16.72	0.03	ENST00000372315	SLC12A5	http://www.ebi.ac.uk/enright-srv/microcosm/cgi-bin/targets/v5/detail_view.pl?transcript_id=ENST00000372315
hsa-miR-150-5p	MIMAT0000451	hsa-miR-150	17.96	0.00047317	ENST00000322927	ZNF335	http://www.ebi.ac.uk/enright-srv/microcosm/cgi-bin/targets/v5/detail_view.pl?transcript_id=ENST00000322927
hsa-miR-302c-5p	MIMAT0000716	hsa-miR-302c*	16.7	0.03	ENST00000326944	Q8N1K1_HUMAN	http://www.ebi.ac.uk/enright-srv/microcosm/cgi-bin/targets/v5/detail_view.pl?transcript_id=ENST00000326944
hsa-miR-135a-5p	MIMAT0000428	hsa-miR-135a	15.72	0.0053402	ENST00000372431	PLTP	http://www.ebi.ac.uk/enright-srv/microcosm/cgi-bin/targets/v5/detail_view.pl?transcript_id=ENST00000372431
hsa-miR-130b-3p	MIMAT0000691	hsa-miR-130b	16.21	0.04	ENST00000372471	CTSA	http://www.ebi.ac.uk/enright-srv/microcosm/cgi-bin/targets/v5/detail_view.pl?transcript_id=ENST00000372471
hsa-miR-130b-3p	MIMAT0000691	hsa-miR-130b	16.23	0.00010235	ENST00000372484	CTSA	http://www.ebi.ac.uk/enright-srv/microcosm/cgi-bin/targets/v5/detail_view.pl?transcript_id=ENST00000372484
hsa-miR-17-5p	MIMAT0000070	hsa-miR-17	17.14	0.00032195	ENST00000372484	CTSA	http://www.ebi.ac.uk/enright-srv/microcosm/cgi-bin/targets/v5/detail_view.pl?transcript_id=ENST00000372484
hsa-miR-20b-5p	MIMAT0001413	hsa-miR-20b	16.81	0.0028027	ENST00000372484	CTSA	http://www.ebi.ac.uk/enright-srv/microcosm/cgi-bin/targets/v5/detail_view.pl?transcript_id=ENST00000372484
hsa-miR-150-5p	MIMAT0000451	hsa-miR-150	16.56	0.02	ENST00000372519	C20orf165	http://www.ebi.ac.uk/enright-srv/microcosm/cgi-bin/targets/v5/detail_view.pl?transcript_id=ENST00000372519
hsa-miR-130b-3p	MIMAT0000691	hsa-miR-130b	17.15	0.02	ENST00000372520	ZSWIM1	http://www.ebi.ac.uk/enright-srv/microcosm/cgi-bin/targets/v5/detail_view.pl?transcript_id=ENST00000372520
hsa-miR-17-5p	MIMAT0000070	hsa-miR-17	17.62	0.04	ENST00000372531	ACOT8	http://www.ebi.ac.uk/enright-srv/microcosm/cgi-bin/targets/v5/detail_view.pl?transcript_id=ENST00000372531
hsa-miR-20b-5p	MIMAT0001413	hsa-miR-20b	17.62	0.04	ENST00000372531	ACOT8	http://www.ebi.ac.uk/enright-srv/microcosm/cgi-bin/targets/v5/detail_view.pl?transcript_id=ENST00000372531
hsa-miR-17-3p	MIMAT0000071	hsa-miR-17*	17.51	0.01	ENST00000372541	SNX21	http://www.ebi.ac.uk/enright-srv/microcosm/cgi-bin/targets/v5/detail_view.pl?transcript_id=ENST00000372541
hsa-miR-135a-5p	MIMAT0000428	hsa-miR-135a	17.77	0.01	ENST00000372542	SNX21	http://www.ebi.ac.uk/enright-srv/microcosm/cgi-bin/targets/v5/detail_view.pl?transcript_id=ENST00000372542
hsa-miR-17-3p	MIMAT0000071	hsa-miR-17*	16.63	0.03	ENST00000372547	SNX21	http://www.ebi.ac.uk/enright-srv/microcosm/cgi-bin/targets/v5/detail_view.pl?transcript_id=ENST00000372547
hsa-miR-150-5p	MIMAT0000451	hsa-miR-150	16.03	0.03	ENST00000372622	DNTTIP1	http://www.ebi.ac.uk/enright-srv/microcosm/cgi-bin/targets/v5/detail_view.pl?transcript_id=ENST00000372622
hsa-miR-17-3p	MIMAT0000071	hsa-miR-17*	15.91	0.01	ENST00000372622	DNTTIP1	http://www.ebi.ac.uk/enright-srv/microcosm/cgi-bin/targets/v5/detail_view.pl?transcript_id=ENST00000372622
hsa-miR-135a-5p	MIMAT0000428	hsa-miR-135a	16.82	0.02	ENST00000305458	C20orf168	http://www.ebi.ac.uk/enright-srv/microcosm/cgi-bin/targets/v5/detail_view.pl?transcript_id=ENST00000305458
hsa-miR-17-5p	MIMAT0000070	hsa-miR-17	17.82	0.03	ENST00000305458	C20orf168	http://www.ebi.ac.uk/enright-srv/microcosm/cgi-bin/targets/v5/detail_view.pl?transcript_id=ENST00000305458
hsa-miR-20b-5p	MIMAT0001413	hsa-miR-20b	17.82	0.03	ENST00000305458	C20orf168	http://www.ebi.ac.uk/enright-srv/microcosm/cgi-bin/targets/v5/detail_view.pl?transcript_id=ENST00000305458
hsa-miR-130b-3p	MIMAT0000691	hsa-miR-130b	16.71	0.03	ENST00000289953	WFDC8	http://www.ebi.ac.uk/enright-srv/microcosm/cgi-bin/targets/v5/detail_view.pl?transcript_id=ENST00000289953
hsa-miR-130b-3p	MIMAT0000691	hsa-miR-130b	17.05	0.02	ENST00000338380	SLPI	http://www.ebi.ac.uk/enright-srv/microcosm/cgi-bin/targets/v5/detail_view.pl?transcript_id=ENST00000338380
hsa-miR-130b-3p	MIMAT0000691	hsa-miR-130b	17.39	0.01	ENST00000372769	SEMG2	http://www.ebi.ac.uk/enright-srv/microcosm/cgi-bin/targets/v5/detail_view.pl?transcript_id=ENST00000372769
hsa-miR-130b-3p	MIMAT0000691	hsa-miR-130b	17.14	0.02	ENST00000372810	TOMM34	http://www.ebi.ac.uk/enright-srv/microcosm/cgi-bin/targets/v5/detail_view.pl?transcript_id=ENST00000372810
hsa-miR-19a-3p	MIMAT0000073	hsa-miR-19a	15.56	0.00076273	ENST00000372813	TOMM34	http://www.ebi.ac.uk/enright-srv/microcosm/cgi-bin/targets/v5/detail_view.pl?transcript_id=ENST00000372813
hsa-miR-130b-3p	MIMAT0000691	hsa-miR-130b	17.13	0.02	ENST00000372813	TOMM34	http://www.ebi.ac.uk/enright-srv/microcosm/cgi-bin/targets/v5/detail_view.pl?transcript_id=ENST00000372813
hsa-miR-17-3p	MIMAT0000071	hsa-miR-17*	16.6	0.03	ENST00000372822	C20orf119	http://www.ebi.ac.uk/enright-srv/microcosm/cgi-bin/targets/v5/detail_view.pl?transcript_id=ENST00000372822
hsa-miR-135a-5p	MIMAT0000428	hsa-miR-135a	18.66	0.0049195	ENST00000217074	C20orf119	http://www.ebi.ac.uk/enright-srv/microcosm/cgi-bin/targets/v5/detail_view.pl?transcript_id=ENST00000217074
hsa-miR-17-3p	MIMAT0000071	hsa-miR-17*	16.21	0.0069738	ENST00000372868	WISP2	http://www.ebi.ac.uk/enright-srv/microcosm/cgi-bin/targets/v5/detail_view.pl?transcript_id=ENST00000372868
hsa-miR-130b-3p	MIMAT0000691	hsa-miR-130b	15.62	0.01	ENST00000372874	ADA	http://www.ebi.ac.uk/enright-srv/microcosm/cgi-bin/targets/v5/detail_view.pl?transcript_id=ENST00000372874
hsa-miR-135a-5p	MIMAT0000428	hsa-miR-135a	16.74	0.03	ENST00000372909	C20orf62	http://www.ebi.ac.uk/enright-srv/microcosm/cgi-bin/targets/v5/detail_view.pl?transcript_id=ENST00000372909
hsa-miR-150-5p	MIMAT0000451	hsa-miR-150	15.46	0.00082483	ENST00000217043	R3HDML	http://www.ebi.ac.uk/enright-srv/microcosm/cgi-bin/targets/v5/detail_view.pl?transcript_id=ENST00000217043
hsa-miR-17-5p	MIMAT0000070	hsa-miR-17	17.65	0.03	ENST00000244025	FAM112A	http://www.ebi.ac.uk/enright-srv/microcosm/cgi-bin/targets/v5/detail_view.pl?transcript_id=ENST00000244025
hsa-miR-17-3p	MIMAT0000071	hsa-miR-17*	17.03	0.02	ENST00000244025	FAM112A	http://www.ebi.ac.uk/enright-srv/microcosm/cgi-bin/targets/v5/detail_view.pl?transcript_id=ENST00000244025
hsa-miR-20b-5p	MIMAT0001413	hsa-miR-20b	17.65	0.0036443	ENST00000244025	FAM112A	http://www.ebi.ac.uk/enright-srv/microcosm/cgi-bin/targets/v5/detail_view.pl?transcript_id=ENST00000244025
hsa-miR-20b-5p	MIMAT0001413	hsa-miR-20b	16.55	0.0036443	ENST00000244025	FAM112A	http://www.ebi.ac.uk/enright-srv/microcosm/cgi-bin/targets/v5/detail_view.pl?transcript_id=ENST00000244025
hsa-miR-302c-5p	MIMAT0000716	hsa-miR-302c*	16.75	0.03	ENST00000373262	ZHX3	http://www.ebi.ac.uk/enright-srv/microcosm/cgi-bin/targets/v5/detail_view.pl?transcript_id=ENST00000373262
hsa-miR-19a-3p	MIMAT0000073	hsa-miR-19a	15.81	0.0039855	ENST00000217429	FAM83D	http://www.ebi.ac.uk/enright-srv/microcosm/cgi-bin/targets/v5/detail_view.pl?transcript_id=ENST00000217429
hsa-miR-19a-3p	MIMAT0000073	hsa-miR-19a	15.49	0.0039855	ENST00000217429	FAM83D	http://www.ebi.ac.uk/enright-srv/microcosm/cgi-bin/targets/v5/detail_view.pl?transcript_id=ENST00000217429
hsa-miR-19a-3p	MIMAT0000073	hsa-miR-19a	15.8	0.00014686	ENST00000360116	FAM83D	http://www.ebi.ac.uk/enright-srv/microcosm/cgi-bin/targets/v5/detail_view.pl?transcript_id=ENST00000360116
hsa-miR-19a-3p	MIMAT0000073	hsa-miR-19a	15.48	0.00014686	ENST00000360116	FAM83D	http://www.ebi.ac.uk/enright-srv/microcosm/cgi-bin/targets/v5/detail_view.pl?transcript_id=ENST00000360116
hsa-miR-150-5p	MIMAT0000451	hsa-miR-150	16.38	0.0078359	ENST00000217420	SLC32A1	http://www.ebi.ac.uk/enright-srv/microcosm/cgi-bin/targets/v5/detail_view.pl?transcript_id=ENST00000217420
hsa-miR-17-3p	MIMAT0000071	hsa-miR-17*	17.19	0.02	ENST00000373385	BPI	http://www.ebi.ac.uk/enright-srv/microcosm/cgi-bin/targets/v5/detail_view.pl?transcript_id=ENST00000373385
hsa-miR-17-3p	MIMAT0000071	hsa-miR-17*	17.21	0.01	ENST00000262865	BPI	http://www.ebi.ac.uk/enright-srv/microcosm/cgi-bin/targets/v5/detail_view.pl?transcript_id=ENST00000262865
hsa-miR-150-5p	MIMAT0000451	hsa-miR-150	15.82	0.0051287	ENST00000389139	NNAT	http://www.ebi.ac.uk/enright-srv/microcosm/cgi-bin/targets/v5/detail_view.pl?transcript_id=ENST00000389139
hsa-miR-302c-5p	MIMAT0000716	hsa-miR-302c*	16.96	0.02	ENST00000217320	C20orf118	http://www.ebi.ac.uk/enright-srv/microcosm/cgi-bin/targets/v5/detail_view.pl?transcript_id=ENST00000217320
hsa-miR-17-3p	MIMAT0000071	hsa-miR-17*	16.98	0.02	ENST00000342422	C20orf24	http://www.ebi.ac.uk/enright-srv/microcosm/cgi-bin/targets/v5/detail_view.pl?transcript_id=ENST00000342422
hsa-miR-130b-3p	MIMAT0000691	hsa-miR-130b	16.35	0.04	ENST00000373941	EPB41L1	http://www.ebi.ac.uk/enright-srv/microcosm/cgi-bin/targets/v5/detail_view.pl?transcript_id=ENST00000373941
hsa-miR-19a-3p	MIMAT0000073	hsa-miR-19a	16.69	0.03	ENST00000373950	EPB41L1	http://www.ebi.ac.uk/enright-srv/microcosm/cgi-bin/targets/v5/detail_view.pl?transcript_id=ENST00000373950
hsa-miR-130b-3p	MIMAT0000691	hsa-miR-130b	17.65	0.01	ENST00000373950	EPB41L1	http://www.ebi.ac.uk/enright-srv/microcosm/cgi-bin/targets/v5/detail_view.pl?transcript_id=ENST00000373950
hsa-miR-130b-3p	MIMAT0000691	hsa-miR-130b	16.35	0.04	ENST00000202028	EPB41L1	http://www.ebi.ac.uk/enright-srv/microcosm/cgi-bin/targets/v5/detail_view.pl?transcript_id=ENST00000202028
hsa-miR-302c-5p	MIMAT0000716	hsa-miR-302c*	16.82	0.03	ENST00000373991	SCAND1	http://www.ebi.ac.uk/enright-srv/microcosm/cgi-bin/targets/v5/detail_view.pl?transcript_id=ENST00000373991
hsa-miR-17-5p	MIMAT0000070	hsa-miR-17	17.79	0.03	ENST00000349942	RBM12	http://www.ebi.ac.uk/enright-srv/microcosm/cgi-bin/targets/v5/detail_view.pl?transcript_id=ENST00000349942
hsa-miR-20b-5p	MIMAT0001413	hsa-miR-20b	17.47	0.04	ENST00000349942	RBM12	http://www.ebi.ac.uk/enright-srv/microcosm/cgi-bin/targets/v5/detail_view.pl?transcript_id=ENST00000349942
hsa-miR-17-5p	MIMAT0000070	hsa-miR-17	19.11	0.01	ENST00000317619	RBM12	http://www.ebi.ac.uk/enright-srv/microcosm/cgi-bin/targets/v5/detail_view.pl?transcript_id=ENST00000317619
hsa-miR-20b-5p	MIMAT0001413	hsa-miR-20b	18.77	0.01	ENST00000317619	RBM12	http://www.ebi.ac.uk/enright-srv/microcosm/cgi-bin/targets/v5/detail_view.pl?transcript_id=ENST00000317619
hsa-miR-17-5p	MIMAT0000070	hsa-miR-17	19.11	0.01	ENST00000317677	RBM12	http://www.ebi.ac.uk/enright-srv/microcosm/cgi-bin/targets/v5/detail_view.pl?transcript_id=ENST00000317677
hsa-miR-20b-5p	MIMAT0001413	hsa-miR-20b	18.77	0.01	ENST00000317677	RBM12	http://www.ebi.ac.uk/enright-srv/microcosm/cgi-bin/targets/v5/detail_view.pl?transcript_id=ENST00000317677
hsa-miR-17-5p	MIMAT0000070	hsa-miR-17	19.11	0.01	ENST00000352393	RBM12	http://www.ebi.ac.uk/enright-srv/microcosm/cgi-bin/targets/v5/detail_view.pl?transcript_id=ENST00000352393
hsa-miR-20b-5p	MIMAT0001413	hsa-miR-20b	18.77	0.01	ENST00000352393	RBM12	http://www.ebi.ac.uk/enright-srv/microcosm/cgi-bin/targets/v5/detail_view.pl?transcript_id=ENST00000352393
hsa-miR-17-3p	MIMAT0000071	hsa-miR-17*	16.4	0.04	ENST00000355563	ERGIC3	http://www.ebi.ac.uk/enright-srv/microcosm/cgi-bin/targets/v5/detail_view.pl?transcript_id=ENST00000355563
hsa-miR-130b-3p	MIMAT0000691	hsa-miR-130b	16.88	0.02	ENST00000356095	CEP250	http://www.ebi.ac.uk/enright-srv/microcosm/cgi-bin/targets/v5/detail_view.pl?transcript_id=ENST00000356095
hsa-miR-135a-5p	MIMAT0000428	hsa-miR-135a	17	0.0024696	ENST00000374372	GDF5	http://www.ebi.ac.uk/enright-srv/microcosm/cgi-bin/targets/v5/detail_view.pl?transcript_id=ENST00000374372
hsa-miR-130b-3p	MIMAT0000691	hsa-miR-130b	17.16	0.02	ENST00000374375	GDF5OS	http://www.ebi.ac.uk/enright-srv/microcosm/cgi-bin/targets/v5/detail_view.pl?transcript_id=ENST00000374375
hsa-miR-17-5p	MIMAT0000070	hsa-miR-17	18.88	0.0093066	ENST00000374375	GDF5OS	http://www.ebi.ac.uk/enright-srv/microcosm/cgi-bin/targets/v5/detail_view.pl?transcript_id=ENST00000374375
hsa-miR-20b-5p	MIMAT0001413	hsa-miR-20b	18.88	0.01	ENST00000374375	GDF5OS	http://www.ebi.ac.uk/enright-srv/microcosm/cgi-bin/targets/v5/detail_view.pl?transcript_id=ENST00000374375
hsa-miR-19a-3p	MIMAT0000073	hsa-miR-19a	16.3	0.02	ENST00000246186	MMP24	http://www.ebi.ac.uk/enright-srv/microcosm/cgi-bin/targets/v5/detail_view.pl?transcript_id=ENST00000246186
hsa-miR-302c-5p	MIMAT0000716	hsa-miR-302c*	15.53	0.0043195	ENST00000374796	NCOA6	http://www.ebi.ac.uk/enright-srv/microcosm/cgi-bin/targets/v5/detail_view.pl?transcript_id=ENST00000374796
hsa-miR-19a-3p	MIMAT0000073	hsa-miR-19a	15.99	0.04	ENST00000359003	NCOA6	http://www.ebi.ac.uk/enright-srv/microcosm/cgi-bin/targets/v5/detail_view.pl?transcript_id=ENST00000359003
hsa-miR-302c-5p	MIMAT0000716	hsa-miR-302c*	15.53	0.0043407	ENST00000359003	NCOA6	http://www.ebi.ac.uk/enright-srv/microcosm/cgi-bin/targets/v5/detail_view.pl?transcript_id=ENST00000359003
hsa-miR-135a-5p	MIMAT0000428	hsa-miR-135a	16.03	0.0093736	ENST00000217402	CHMP4B	http://www.ebi.ac.uk/enright-srv/microcosm/cgi-bin/targets/v5/detail_view.pl?transcript_id=ENST00000217402
hsa-miR-19a-3p	MIMAT0000073	hsa-miR-19a	15.52	0.04	ENST00000217402	CHMP4B	http://www.ebi.ac.uk/enright-srv/microcosm/cgi-bin/targets/v5/detail_view.pl?transcript_id=ENST00000217402
hsa-miR-150-5p	MIMAT0000451	hsa-miR-150	15.64	0.0076859	ENST00000375200	ZNF341	http://www.ebi.ac.uk/enright-srv/microcosm/cgi-bin/targets/v5/detail_view.pl?transcript_id=ENST00000375200
hsa-miR-17-3p	MIMAT0000071	hsa-miR-17*	16.09	0.01	ENST00000217393	E2F1	http://www.ebi.ac.uk/enright-srv/microcosm/cgi-bin/targets/v5/detail_view.pl?transcript_id=ENST00000217393
hsa-miR-150-5p	MIMAT0000451	hsa-miR-150	16.71	0.03	ENST00000330271	C20orf134	http://www.ebi.ac.uk/enright-srv/microcosm/cgi-bin/targets/v5/detail_view.pl?transcript_id=ENST00000330271
hsa-miR-17-3p	MIMAT0000071	hsa-miR-17*	16.82	0.02	ENST00000330271	C20orf134	http://www.ebi.ac.uk/enright-srv/microcosm/cgi-bin/targets/v5/detail_view.pl?transcript_id=ENST00000330271
hsa-miR-19a-3p	MIMAT0000073	hsa-miR-19a	16.62	0.0019868	ENST00000246190	APBA2BP	http://www.ebi.ac.uk/enright-srv/microcosm/cgi-bin/targets/v5/detail_view.pl?transcript_id=ENST00000246190
hsa-miR-19a-3p	MIMAT0000073	hsa-miR-19a	16.62	0.03	ENST00000375238	APBA2BP	http://www.ebi.ac.uk/enright-srv/microcosm/cgi-bin/targets/v5/detail_view.pl?transcript_id=ENST00000375238
hsa-miR-130b-3p	MIMAT0000691	hsa-miR-130b	15.8	0.0095113	ENST00000170150	BPIL1	http://www.ebi.ac.uk/enright-srv/microcosm/cgi-bin/targets/v5/detail_view.pl?transcript_id=ENST00000170150
hsa-miR-150-5p	MIMAT0000451	hsa-miR-150	17.8	0.01	ENST00000375689	ASXL1	http://www.ebi.ac.uk/enright-srv/microcosm/cgi-bin/targets/v5/detail_view.pl?transcript_id=ENST00000375689
hsa-miR-302c-5p	MIMAT0000716	hsa-miR-302c*	16.36	0.04	ENST00000375689	ASXL1	http://www.ebi.ac.uk/enright-srv/microcosm/cgi-bin/targets/v5/detail_view.pl?transcript_id=ENST00000375689
hsa-miR-17-5p	MIMAT0000070	hsa-miR-17	17.86	0.03	ENST00000375730	POFUT1	http://www.ebi.ac.uk/enright-srv/microcosm/cgi-bin/targets/v5/detail_view.pl?transcript_id=ENST00000375730
hsa-miR-20b-5p	MIMAT0001413	hsa-miR-20b	17.86	0.03	ENST00000375730	POFUT1	http://www.ebi.ac.uk/enright-srv/microcosm/cgi-bin/targets/v5/detail_view.pl?transcript_id=ENST00000375730
hsa-miR-150-5p	MIMAT0000451	hsa-miR-150	15.67	0.0001651	ENST00000217299	C20orf159	http://www.ebi.ac.uk/enright-srv/microcosm/cgi-bin/targets/v5/detail_view.pl?transcript_id=ENST00000217299
hsa-miR-135a-5p	MIMAT0000428	hsa-miR-135a	17.76	0.01	ENST00000375978	FKHL18	http://www.ebi.ac.uk/enright-srv/microcosm/cgi-bin/targets/v5/detail_view.pl?transcript_id=ENST00000375978
hsa-miR-130b-3p	MIMAT0000691	hsa-miR-130b	15.48	0.0029074	ENST00000335574	HM13	http://www.ebi.ac.uk/enright-srv/microcosm/cgi-bin/targets/v5/detail_view.pl?transcript_id=ENST00000335574
hsa-miR-17-3p	MIMAT0000071	hsa-miR-17*	15.77	0.01	ENST00000201979	REM1	http://www.ebi.ac.uk/enright-srv/microcosm/cgi-bin/targets/v5/detail_view.pl?transcript_id=ENST00000201979
hsa-miR-135a-5p	MIMAT0000428	hsa-miR-135a	17.19	0.01	ENST00000376309	DEFB123	http://www.ebi.ac.uk/enright-srv/microcosm/cgi-bin/targets/v5/detail_view.pl?transcript_id=ENST00000376309
hsa-miR-17-3p	MIMAT0000071	hsa-miR-17*	16.37	0.04	ENST00000339144	DEFB119	http://www.ebi.ac.uk/enright-srv/microcosm/cgi-bin/targets/v5/detail_view.pl?transcript_id=ENST00000339144
hsa-miR-135a-5p	MIMAT0000428	hsa-miR-135a	16.54	0.04	ENST00000356014	null	http://www.ebi.ac.uk/enright-srv/microcosm/cgi-bin/targets/v5/detail_view.pl?transcript_id=ENST00000356014
hsa-miR-17-5p	MIMAT0000070	hsa-miR-17	17.62	7.2085e-05	ENST00000376709	VSX1	http://www.ebi.ac.uk/enright-srv/microcosm/cgi-bin/targets/v5/detail_view.pl?transcript_id=ENST00000376709
hsa-miR-20b-5p	MIMAT0001413	hsa-miR-20b	16.5	0.001472	ENST00000376709	VSX1	http://www.ebi.ac.uk/enright-srv/microcosm/cgi-bin/targets/v5/detail_view.pl?transcript_id=ENST00000376709
hsa-miR-135a-5p	MIMAT0000428	hsa-miR-135a	16.56	9.9518e-05	ENST00000358754	C20orf3	http://www.ebi.ac.uk/enright-srv/microcosm/cgi-bin/targets/v5/detail_view.pl?transcript_id=ENST00000358754
hsa-miR-17-5p	MIMAT0000070	hsa-miR-17	17.17	0.0083369	ENST00000376992	Q4G179_HUMAN	http://www.ebi.ac.uk/enright-srv/microcosm/cgi-bin/targets/v5/detail_view.pl?transcript_id=ENST00000376992
hsa-miR-17-3p	MIMAT0000071	hsa-miR-17*	17.39	0.01	ENST00000377009	CST11	http://www.ebi.ac.uk/enright-srv/microcosm/cgi-bin/targets/v5/detail_view.pl?transcript_id=ENST00000377009
hsa-miR-17-3p	MIMAT0000071	hsa-miR-17*	16.44	0.0079974	ENST00000254998	NXT1	http://www.ebi.ac.uk/enright-srv/microcosm/cgi-bin/targets/v5/detail_view.pl?transcript_id=ENST00000254998
hsa-miR-150-5p	MIMAT0000451	hsa-miR-150	16.08	0.0019509	ENST00000351817	NKX2-4	http://www.ebi.ac.uk/enright-srv/microcosm/cgi-bin/targets/v5/detail_view.pl?transcript_id=ENST00000351817
hsa-miR-17-5p	MIMAT0000070	hsa-miR-17	17.67	0.0016786	ENST00000322009	Q4VXU4_HUMAN	http://www.ebi.ac.uk/enright-srv/microcosm/cgi-bin/targets/v5/detail_view.pl?transcript_id=ENST00000322009
hsa-miR-20b-5p	MIMAT0001413	hsa-miR-20b	17.67	0.0032927	ENST00000322009	Q4VXU4_HUMAN	http://www.ebi.ac.uk/enright-srv/microcosm/cgi-bin/targets/v5/detail_view.pl?transcript_id=ENST00000322009
hsa-miR-135a-5p	MIMAT0000428	hsa-miR-135a	16.74	0.03	ENST00000344011	C20orf26	http://www.ebi.ac.uk/enright-srv/microcosm/cgi-bin/targets/v5/detail_view.pl?transcript_id=ENST00000344011
hsa-miR-150-5p	MIMAT0000451	hsa-miR-150	17.6	0.01	ENST00000217322	CRNKL1	http://www.ebi.ac.uk/enright-srv/microcosm/cgi-bin/targets/v5/detail_view.pl?transcript_id=ENST00000217322
hsa-miR-130b-3p	MIMAT0000691	hsa-miR-130b	16.9	0.02	ENST00000278779	C20orf78	http://www.ebi.ac.uk/enright-srv/microcosm/cgi-bin/targets/v5/detail_view.pl?transcript_id=ENST00000278779
hsa-miR-130b-3p	MIMAT0000691	hsa-miR-130b	17.17	0.02	ENST00000377475	SEC23B	http://www.ebi.ac.uk/enright-srv/microcosm/cgi-bin/targets/v5/detail_view.pl?transcript_id=ENST00000377475
hsa-miR-130b-3p	MIMAT0000691	hsa-miR-130b	18.25	0.0074865	ENST00000262544	SEC23B	http://www.ebi.ac.uk/enright-srv/microcosm/cgi-bin/targets/v5/detail_view.pl?transcript_id=ENST00000262544
hsa-miR-130b-3p	MIMAT0000691	hsa-miR-130b	17.2	0.02	ENST00000336714	SEC23B	http://www.ebi.ac.uk/enright-srv/microcosm/cgi-bin/targets/v5/detail_view.pl?transcript_id=ENST00000336714
hsa-miR-150-5p	MIMAT0000451	hsa-miR-150	17.03	0.00095181	ENST00000357236	C20orf12	http://www.ebi.ac.uk/enright-srv/microcosm/cgi-bin/targets/v5/detail_view.pl?transcript_id=ENST00000357236
hsa-miR-150-5p	MIMAT0000451	hsa-miR-150	16.01	0.00095181	ENST00000357236	C20orf12	http://www.ebi.ac.uk/enright-srv/microcosm/cgi-bin/targets/v5/detail_view.pl?transcript_id=ENST00000357236
hsa-miR-17-5p	MIMAT0000070	hsa-miR-17	19.3	0.01	ENST00000357236	C20orf12	http://www.ebi.ac.uk/enright-srv/microcosm/cgi-bin/targets/v5/detail_view.pl?transcript_id=ENST00000357236
hsa-miR-20b-5p	MIMAT0001413	hsa-miR-20b	19.3	0.01	ENST00000357236	C20orf12	http://www.ebi.ac.uk/enright-srv/microcosm/cgi-bin/targets/v5/detail_view.pl?transcript_id=ENST00000357236
hsa-miR-135a-5p	MIMAT0000428	hsa-miR-135a	16.51	0.04	ENST00000262547	C20orf12	http://www.ebi.ac.uk/enright-srv/microcosm/cgi-bin/targets/v5/detail_view.pl?transcript_id=ENST00000262547
hsa-miR-19a-3p	MIMAT0000073	hsa-miR-19a	16.07	0.0047572	ENST00000377768	SNX5	http://www.ebi.ac.uk/enright-srv/microcosm/cgi-bin/targets/v5/detail_view.pl?transcript_id=ENST00000377768
hsa-miR-130b-3p	MIMAT0000691	hsa-miR-130b	15.83	0.00012688	ENST00000377768	SNX5	http://www.ebi.ac.uk/enright-srv/microcosm/cgi-bin/targets/v5/detail_view.pl?transcript_id=ENST00000377768
hsa-miR-150-5p	MIMAT0000451	hsa-miR-150	16.89	0.03	ENST00000377801	null	http://www.ebi.ac.uk/enright-srv/microcosm/cgi-bin/targets/v5/detail_view.pl?transcript_id=ENST00000377801
hsa-miR-19a-3p	MIMAT0000073	hsa-miR-19a	15.88	0.0043301	ENST00000246081	OTOR	http://www.ebi.ac.uk/enright-srv/microcosm/cgi-bin/targets/v5/detail_view.pl?transcript_id=ENST00000246081
hsa-miR-302c-5p	MIMAT0000716	hsa-miR-302c*	16.32	0.04	ENST00000310348	C20orf133	http://www.ebi.ac.uk/enright-srv/microcosm/cgi-bin/targets/v5/detail_view.pl?transcript_id=ENST00000310348
hsa-miR-130b-3p	MIMAT0000691	hsa-miR-130b	15.94	0.007574	ENST00000202816	ESF1	http://www.ebi.ac.uk/enright-srv/microcosm/cgi-bin/targets/v5/detail_view.pl?transcript_id=ENST00000202816
hsa-miR-130b-3p	MIMAT0000691	hsa-miR-130b	16.4	0.04	ENST00000334534	C20orf94	http://www.ebi.ac.uk/enright-srv/microcosm/cgi-bin/targets/v5/detail_view.pl?transcript_id=ENST00000334534
hsa-miR-17-3p	MIMAT0000071	hsa-miR-17*	16.99	0.02	ENST00000355034	PLCB4	http://www.ebi.ac.uk/enright-srv/microcosm/cgi-bin/targets/v5/detail_view.pl?transcript_id=ENST00000355034
hsa-miR-130b-3p	MIMAT0000691	hsa-miR-130b	16.52	0.03	ENST00000378637	PLCB1	http://www.ebi.ac.uk/enright-srv/microcosm/cgi-bin/targets/v5/detail_view.pl?transcript_id=ENST00000378637
hsa-miR-17-5p	MIMAT0000070	hsa-miR-17	17.48	0.04	ENST00000378844	C20orf42	http://www.ebi.ac.uk/enright-srv/microcosm/cgi-bin/targets/v5/detail_view.pl?transcript_id=ENST00000378844
hsa-miR-20b-5p	MIMAT0001413	hsa-miR-20b	17.48	0.04	ENST00000378844	C20orf42	http://www.ebi.ac.uk/enright-srv/microcosm/cgi-bin/targets/v5/detail_view.pl?transcript_id=ENST00000378844
hsa-miR-19a-3p	MIMAT0000073	hsa-miR-19a	17.31	0.0068234	ENST00000378886	MCM8	http://www.ebi.ac.uk/enright-srv/microcosm/cgi-bin/targets/v5/detail_view.pl?transcript_id=ENST00000378886
hsa-miR-135a-5p	MIMAT0000428	hsa-miR-135a	15.87	0.0093032	ENST00000378886	MCM8	http://www.ebi.ac.uk/enright-srv/microcosm/cgi-bin/targets/v5/detail_view.pl?transcript_id=ENST00000378886
hsa-miR-302c-5p	MIMAT0000716	hsa-miR-302c*	16.15	0.0030768	ENST00000378886	MCM8	http://www.ebi.ac.uk/enright-srv/microcosm/cgi-bin/targets/v5/detail_view.pl?transcript_id=ENST00000378886
hsa-miR-19a-3p	MIMAT0000073	hsa-miR-19a	17.25	0.02	ENST00000378896	MCM8	http://www.ebi.ac.uk/enright-srv/microcosm/cgi-bin/targets/v5/detail_view.pl?transcript_id=ENST00000378896
hsa-miR-130b-3p	MIMAT0000691	hsa-miR-130b	16.6	0.03	ENST00000379321	SLC23A2	http://www.ebi.ac.uk/enright-srv/microcosm/cgi-bin/targets/v5/detail_view.pl?transcript_id=ENST00000379321
hsa-miR-17-3p	MIMAT0000071	hsa-miR-17*	17.51	0.01	ENST00000379321	SLC23A2	http://www.ebi.ac.uk/enright-srv/microcosm/cgi-bin/targets/v5/detail_view.pl?transcript_id=ENST00000379321
hsa-miR-130b-3p	MIMAT0000691	hsa-miR-130b	16.28	0.04	ENST00000379460	SMOX	http://www.ebi.ac.uk/enright-srv/microcosm/cgi-bin/targets/v5/detail_view.pl?transcript_id=ENST00000379460
hsa-miR-20b-5p	MIMAT0001413	hsa-miR-20b	17.55	0.04	ENST00000379460	SMOX	http://www.ebi.ac.uk/enright-srv/microcosm/cgi-bin/targets/v5/detail_view.pl?transcript_id=ENST00000379460
hsa-miR-130b-3p	MIMAT0000691	hsa-miR-130b	16.28	4.5897e-06	ENST00000305958	SMOX	http://www.ebi.ac.uk/enright-srv/microcosm/cgi-bin/targets/v5/detail_view.pl?transcript_id=ENST00000305958
hsa-miR-17-5p	MIMAT0000070	hsa-miR-17	16.65	0.00015501	ENST00000305958	SMOX	http://www.ebi.ac.uk/enright-srv/microcosm/cgi-bin/targets/v5/detail_view.pl?transcript_id=ENST00000305958
hsa-miR-20b-5p	MIMAT0001413	hsa-miR-20b	17.55	0.00011234	ENST00000305958	SMOX	http://www.ebi.ac.uk/enright-srv/microcosm/cgi-bin/targets/v5/detail_view.pl?transcript_id=ENST00000305958
hsa-miR-17-5p	MIMAT0000070	hsa-miR-17	17.13	0.02	ENST00000246041	C20orf29	http://www.ebi.ac.uk/enright-srv/microcosm/cgi-bin/targets/v5/detail_view.pl?transcript_id=ENST00000246041
[truncated: 28,064 more rows]

## Sheet: targetscan
mirbase21	matuacc	mirna_name	genesymbol	genedescription	score	details
[truncated: 19,379 more rows]

## Sheet: summary
mirna_name	genesymbol	miranda	mirbase	targetscan	num_statistcs
[truncated: 110,333 more rows]

## Sheet: Intersection
mirna_name	genesymbol	miranda	mirbase	targetscan	num_statistcs
[truncated: 1,201 more rows]

[truncated: 1 more sheets: miRNA-up&mRNA-down]
