# Supplementary material for: Characterization of microRNAs expression profiles in human dental-derived pluripotent stem cells
Source: PLoS One. 2017 May 18;12(5):e0177832. doi: 10.1371/journal.pone.0177832 (PMC5436827; doi:10.1371/journal.pone.0177832)
Supplement: S2 Table — (XLS) [file pone.0177832.s002.xls]

## Sheet: miRNA-GO
miRNA	GO
hsa-miR-130b-3p	biological regulation
hsa-miR-130b-3p	regulation of biological process
hsa-miR-130b-3p	positive regulation of biological process
hsa-miR-130b-3p	anatomical structure development
hsa-miR-130b-3p	single organism signaling
hsa-miR-130b-3p	response to stimulus
hsa-miR-130b-3p	developmental process
hsa-miR-130b-3p	regulation of cellular process
hsa-miR-130b-3p	cellular process
hsa-miR-130b-3p	single-organism developmental process
hsa-miR-130b-3p	cell communication
hsa-miR-130b-3p	signaling
hsa-miR-135a-5p	cellular process
hsa-miR-135a-5p	regulation of biological process
hsa-miR-135a-5p	single-organism cellular process
hsa-miR-135a-5p	biological regulation
hsa-miR-17-5p	cellular process
hsa-miR-17-5p	single-organism process
hsa-miR-17-5p	single-organism cellular process
hsa-miR-19a-3p	single-multicellular organism process
hsa-miR-19a-3p	response to stimulus
hsa-miR-19a-3p	cellular component organization or biogenesis
hsa-miR-19a-3p	regulation of metabolic process
hsa-miR-19a-3p	multicellular organismal process
hsa-miR-19a-3p	cellular macromolecule metabolic process
hsa-miR-19a-3p	single-organism process
hsa-miR-19a-3p	cellular response to stimulus
hsa-miR-19a-3p	cellular process
hsa-miR-19a-3p	single-organism developmental process
hsa-miR-19a-3p	biological regulation
hsa-miR-19a-3p	regulation of cellular process
hsa-miR-19a-3p	signaling
hsa-miR-19a-3p	anatomical structure development
hsa-miR-19a-3p	signal transduction
hsa-miR-19a-3p	cell communication
hsa-miR-20b-5p	regulation of biological process
hsa-miR-20b-5p	biological regulation
hsa-miR-20b-5p	cellular macromolecule metabolic process
hsa-miR-20b-5p	single-organism process
hsa-miR-20b-5p	cellular process
hsa-miR-7-5p	cellular process
hsa-miR-92b-3p	multicellular organismal process
hsa-miR-92b-3p	regulation of biological process
hsa-miR-92b-3p	anatomical structure development
hsa-miR-92b-3p	cellular macromolecule metabolic process
hsa-miR-92b-3p	multicellular organismal development
hsa-miR-92b-3p	regulation of metabolic process
hsa-miR-92b-3p	response to stimulus
hsa-miR-92b-3p	single-organism cellular process
hsa-miR-92b-3p	cellular process
hsa-miR-92b-3p	cellular response to stimulus
hsa-miR-92b-3p	single-multicellular organism process
hsa-miR-92b-3p	biological regulation
hsa-miR-92b-3p	system development
