# Supplementary material for: Characterization of microRNAs expression profiles in human dental-derived pluripotent stem cells
Source: PLoS One. 2017 May 18;12(5):e0177832. doi: 10.1371/journal.pone.0177832 (PMC5436827; doi:10.1371/journal.pone.0177832)
Supplement: S3 Table — (XLS) [file pone.0177832.s003.xls]

## Sheet: miRNA-Pathway
miRNA	Pathway
hsa-miR-130b-3p	Cytokine-cytokine receptor interaction - Homo sapiens human
hsa-miR-130b-3p	AMPK signaling pathway - Homo sapiens human
hsa-miR-130b-3p	Signaling pathways regulating pluripotency of stem cells - Homo sapiens human
hsa-miR-130b-3p	TGF-beta signaling pathway - Homo sapiens human
hsa-miR-17-5p	Central carbon metabolism in cancer - Homo sapiens human
hsa-miR-19a-3p	HTLV-I infection - Homo sapiens human
hsa-miR-19a-3p	cAMP signaling pathway - Homo sapiens human
hsa-miR-19a-3p	Osteoclast differentiation - Homo sapiens human
hsa-miR-19a-3p	TNF signaling pathway - Homo sapiens human
hsa-miR-19a-3p	Regulation of actin cytoskeleton - Homo sapiens human
hsa-miR-19a-3p	Focal adhesion - Homo sapiens human
hsa-miR-19a-3p	Proteoglycans in cancer - Homo sapiens human
hsa-miR-19a-3p	Signaling pathways regulating pluripotency of stem cells - Homo sapiens human
hsa-miR-19a-3p	MAPK signaling pathway - Homo sapiens human
hsa-miR-19a-3p	mTOR signaling pathway - Homo sapiens human
hsa-miR-19a-3p	PI3K-Akt signaling pathway - Homo sapiens human
hsa-miR-19a-3p	AMPK signaling pathway - Homo sapiens human
hsa-miR-19a-3p	Amoebiasis - Homo sapiens human
hsa-miR-19a-3p	MicroRNAs in cancer - Homo sapiens human
hsa-miR-19a-3p	FoxO signaling pathway - Homo sapiens human
hsa-miR-7-5p	Glioma - Homo sapiens human
hsa-miR-7-5p	MicroRNAs in cancer - Homo sapiens human
hsa-miR-7-5p	Neurotrophin signaling pathway - Homo sapiens human
hsa-miR-7-5p	cAMP signaling pathway - Homo sapiens human
hsa-miR-7-5p	Proteoglycans in cancer - Homo sapiens human
hsa-miR-7-5p	Adipocytokine signaling pathway - Homo sapiens human
hsa-miR-7-5p	PI3K-Akt signaling pathway - Homo sapiens human
hsa-miR-7-5p	HIF-1 signaling pathway - Homo sapiens human
hsa-miR-7-5p	Hepatitis C - Homo sapiens human
hsa-miR-7-5p	FoxO signaling pathway - Homo sapiens human
hsa-miR-7-5p	MAPK signaling pathway - Homo sapiens human
hsa-miR-7-5p	Pancreatic cancer - Homo sapiens human
hsa-miR-92b-3p	Regulation of actin cytoskeleton - Homo sapiens human
hsa-miR-92b-3p	Dopaminergic synapse - Homo sapiens human
